# Supplementary material for: Evaluating Performance of Different RNA Secondary Structure Prediction Programs Using Self-cleaving Ribozymes
Source: Genomics Proteomics Bioinformatics. 2024 Jun 8;22(3):qzae043. doi: 10.1093/gpbjnl/qzae043 (PMC12016570; doi:10.1093/gpbjnl/qzae043)
Supplement: qzae043_Supplementary_Data [file qzae043_supplementary_data.zip]

Archive with 28 entries (28 files):
- Figure_S5.pdf
- Figure_S6.pdf
- Figure_S7.pdf
- Figure_S8.pdf
- Figure_S9.pdf
- Figure_S10.pdf
- Figure_S11.pdf
- Figure_S12.pdf
- Figure_S13.pdf
- Figure_S14.pdf
- Figure_S15.pdf
- Figure_S16.pdf
- Figure_S17.pdf
- Figure_S18.pdf
- Figure_S19.pdf
- Figure_S20.pdf
- Supplementary material captions.docx
- Table_S1-done.xlsx
- Table_S2-done.xlsx
- Table_S3-done.xlsx
- Table_S4-done.xlsx
- Table_S5-done.xlsx
- Table_S6-done.xlsx
- Table_S7-done.xlsx
- Figure_S1.pdf
- Figure_S2.pdf
- Figure_S3.pdf
- Figure_S4.pdf
