# Supplementary material for: Evaluating Performance of Different RNA Secondary Structure Prediction Programs Using Self-cleaving Ribozymes
Source: Genomics Proteomics Bioinformatics. 2024 Jun 8;22(3):qzae043. doi: 10.1093/gpbjnl/qzae043 (PMC12016570; doi:10.1093/gpbjnl/qzae043)
Supplement: qzae043_Supplementary_Data [file qzae043_supplementary_data.zip › Table_S1-done.xlsx]

## Sheet: Sheet1
Table S1 Information of the 32 native ribozymes sequences, and their corresponding "long” and “longer” sequences
Note: Red means the cleavage site. Orange means the loop sequence added to make trans-acting ribozyme to cis-acting. HHR, hammerhead; HDV, hepatitis delta virus; VS, Varkud satellite.
Class	Type	Name	Ribozyme_sequence	Long_sequence	Long_sequence_activity_confirmed	Longer_sequence	Longer_sequence_activity_confirmed	Reference_paper	Reference_fig_table
HHR	Type I	HHR_1_1	AGCACACUAAGCCCUGCUGACGAGGCCUAAGGGGCCGAAACCGGGGCAACCCGGUCCAGGGCAAAAAUCAAA	GGGAGCACACTAAGCCCTGCTGACGAGGCCTAAGGGGCCGAAACCGGGGCAACCCGGTCCAGGGCAAAAATCAAAATGATGGACTAAGTGTCAGGACACACTCCTTGGATCTCAAACTCGTCATCTCCAAACTAACGATGTGAGACTCCATTTCTCCATTGTGTCTCAACGGTATCCGCAACT	Y	GGGATATGCGATCGCAGCACACTAAGCCCTGCTGACGAGGCCTAAGGGGCCGAAACCGGGGCAACCCGGTCCAGGGCAAAAATCAAAATGATGGACTAAGTGTCAGGACACACTCCTTGGATCTCAAACTCGTCATCTCCAAACTAACGATGTGAGACTCCATTTCTCCATTTTGGCATTGGTATGATCATCAGCTGGCCTTTTCGCGGAGTTCGATTAAGAACAGGCATGTCCATCTTAAGAAGGAGTACACTTGGAATGCACGTATGCTCTATCAAAAGTGCTGATGGCCGGCGGCCAGCAGCCTGTATGGCTGCCTATCGCAACGTTGGGTTGAATGTGTCTCAACGGTATCCGCAACT	Y	10.1074/jbc.C110.209288	hhrI-SewB1_01643s-1/HQ880430(table1, Fig. 2A)
HHR	Type I	HHR_1_2	AUGUCCGCAUAACCCACUGACGAGGCCGGAAGGCCGAAACGCCGCGAGGCGUCUGGGUUUGAGUUUUCA	GGGATGTCCGCATAACCCACTGACGAGGCCGGAAGGCCGAAACGCCGCGAGGCGTCTGGGTTTGAGTTTTCAACAATGATGGACTAAGTGTCAGGACACACTCCTTGGATCTCAAACTCGTCATCTCCAAACTAACGATGTGAGACTCCATTTCTCCATTGTGTCTCAACGGTATCCGCAACT	Y	GGGATATGCGATCGCATGTCCGCATAACCCACTGACGAGGCCGGAAGGCCGAAACGCCGCGAGGCGTCTGGGTTTGAGTTTTCAACAATGATGGACTAAGTGTCAGGACACACTCCTTGGATCTCAAACTCGTCATCTCCAAACTAACGATGTGAGACTCCATTTCTCCATTTTGGCATTGGTATGATCATCAGCTGGCCTTTTCGCGGAGTTCGATTAAGAACAGGCATGTCCATCTTAAGAAGGAGTACACTTGGAATGCACGTATGCTCTATCAAAAGTGCTGATGGCCGGCGGCCAGCAGCCTGTATGGCTGCCTATCGCAACGTTGGGTTGAATGTGTCTCAACGGTATCCGCAACT	Y		hhrI-454-SetG2_00452-1/HQ880432(table1, Fig. 2A)
HHR	Type II	HHR_2_1	AGGAGGAAGAAGAGGAUAACAGUCGAAACUCCCUUGACCGGGAGUCUACCGGGCUUGCUCUCCCGGUACUGAUGAGACAGAGCAACA	GGGAGGAGGAAGAAGAGGATAACAGTCGAAACTCCCTTGACCGGGAGTCTACCGGGCTTGCTCTCCCGGTACTGATGAGACAGAGCAACATCAGGACACACTCCTTGGATCTCAAACTCGTCATCTCCAAACTAACGATGTGAGACTCCATTTCTCCATTGTGTCTCAACGGTATCCGCAACT	Y	GGGATATGCGATCGCAGGAGGAAGAAGAGGATAACAGTCGAAACTCCCTTGACCGGGAGTCTACCGGGCTTGCTCTCCCGGTACTGATGAGACAGAGCAACATCAGGACACACTCCTTGGATCTCAAACTCGTCATCTCCAAACTAACGATGTGAGACTCCATTTCTCCATTTTGGCATTGGTATGATCATCAGCTGGCCTTTTCGCGGAGTTCGATTAAGAACAGGCATGTCCATCTTAAGAAGGAGTACACTTGGAATGCACGTATGCTCTATCAAAAGTGCTGATGGCCGGCGGCCAGCAGCCTGTATGGCTGCCTATCGCAACGTTGGGTTGAATGTGTCTCAACGGTATCCGCAACT	Y		hhrII-SewR3_00810s-1/HQ880424(table1, Fig. 2B)
HHR	Type II	HHR_2_2	AACCCCCCGAAUACUUUCGCAGGUCGAAACGGGCCUUAGCCCGUCCUACCGUAUUGCGGUAGCUGAUGAGACCAGAAUCAUAU	GGGAACCCCCCGAATACTTTCGCAGGTCGAAACGGGCCTTAGCCCGTCCTACCGTATTGCGGTAGCTGATGAGACCAGAATCATATAGTTTCAGGACACACTCCTTGGATCTCAAACTCGTCATCTCCAAACTAACGATGTGAGACTCCATTTCTCCATTGTGTCTCAACGGTATCCGCAACT	Y	GGGATATGCGATCGCAACCCCCCGAATACTTTCGCAGGTCGAAACGGGCCTTAGCCCGTCCTACCGTATTGCGGTAGCTGATGAGACCAGAATCATATAGTTTCAGGACACACTCCTTGGATCTCAAACTCGTCATCTCCAAACTAACGATGTGAGACTCCATTTCTCCATTTTGGCATTGGTATGATCATCAGCTGGCCTTTTCGCGGAGTTCGATTAAGAACAGGCATGTCCATCTTAAGAAGGAGTACACTTGGAATGCACGTATGCTCTATCAAAAGTGCTGATGGCCGGCGGCCAGCAGCCTGTATGGCTGCCTATCGCAACGTTGGGTTGAATGTGTCTCAACGGTATCCGCAACT	Y		hhrII-POL_IN_00577s-1/HQ880428(table1, Fig. 1D)
HHR	Type III	HHR_3_1	UAAAUGCCUCUCUGUCUCGAGAUGUGUUAUCUCGACUGAUGAGUCCGAAAGGACGAAACAGAAAGUUCCUU	GGGACTATTTAATGGTGTCAACACTTCAAGACCAGGATTCAGTAGTCTCACACTAAATGCCTCTCTGTCTCGAGATGTGTTATCTCGACTGATGAGTCCGAAAGGACGAAACAGAAAGTTCCTTCTCCAAACTAACGATGTGAGACTCCATTTCTCCATTGTGTCTCAACGGTATCCGCAACT	Y	GGGATATGCGATCGCACTATTTAATGGTGTCAACACTTCAAGACCAGGATTCAGTAGTCTCACACTAAATGCCTCTCTGTCTCGAGATGTGTTATCTCGACTGATGAGTCCGAAAGGACGAAACAGAAAGTTCCTTCTCCAAACTAACGATGTGAGACTCCATTTCTCCATTTTGGCATTGGTATGATCATCAGCTGGCCTTTTCGCGGAGTTCGATTAAGAACAGGCATGTCCATCTTAAGAAGGAGTACACTTGGAATGCACGTATGCTCTATCAAAAGTGCTGATGGCCGGCGGCCAGCAGCCTGTATGGCTGCCTATCGCAACGTTGGGTTGAATGTGTCTCAACGGTATCCGCAACT	Y		hhrIII-Il-74_04911s-1/HQ880433(table1, Fig. 2C)
HHR	Type III	HHR_3_2	GCCUAUUUGGAAACCGUCCAUGACGGCUAGUCAUGCUGAUGAGCCUUGGCAAGGCGAAACGGUUUAACACGGUA	GGGACTATTTAATGGTGTCAACACTTCAAGACCAGGATTCAGTAGTCTCACACGCCTATTTGGAAACCGTCCATGACGGCTAGTCATGCTGATGAGCCTTGGCAAGGCGAAACGGTTTAACACGGTACAAACTAACGATGTGAGACTCCATTTCTCCATTGTGTCTCAACGGTATCCGCAACT	Y				hhrIII-G3_26_03977s-1/HQ880434(table1, Fig. 2C)
VS		VS_1	UGCGAAGGGCGUCGUCGCCCCGAGCGGUAGUAAGCAGGGAACUCACCUCCAAUUUCAGUACUGAAAUUGUCGUAGCAGUUGACUACUGUUAUGUGAUUGGUAGAGGCUAAGUGACGGUAUUGGCGUAAGUCAGUAUUGCAGCACAGCACAAGCCCGCUUGCGAGAAU	GGGACTATTTAATGGTGTCAACACTTCAAGACCTGCGAAGGGCGTCGTCGCCCCGAGCGGTAGTAAGCAGGGAACTCACCTCCAATTTCAGTACTGAAATTGTCGTAGCAGTTGACTACTGTTATGTGATTGGTAGAGGCTAAGTGACGGTATTGGCGTAAGTCAGTATTGCAGCACAGCACAAGCCCGCTTGCGAGAATGTGTCTCAACGGTATCCGCAACT	Y	GGGATATGCGATCGCACTATTTAATGGTGTCAACACTTCAAGACCTGCGAAGGGCGTCGTCGCCCCGAGCGGTAGTAAGCAGGGAACTCACCTCCAATTTCAGTACTGAAATTGTCGTAGCAGTTGACTACTGTTATGTGATTGGTAGAGGCTAAGTGACGGTATTGGCGTAAGTCAGTATTGCAGCACAGCACAAGCCCGCTTGCGAGAATTTGGCATTGGTATGATCATCAGCTGGCCTTTTCGCGGAGTTCGATTAAGAACAGGCATGTCCATCTTAAGAAGGAGTACACTTGGAATGCACGTATGCTCTATCAAAAGTGCTGATGGCCGGCGGCCAGCAGCCTGTATGGCTGCCTATCGCAACGTTGGGTTGAATGTGTCTCAACGGTATCCGCA…	Y	10.1261/rna.5217104	Fig.1A
HDV		HDV_1	UGCUCUCCUAUGACACCUUUAUUCUACCUUCACGUGGUGGUGUUGUAAGUAGAUAGAUAUCGAAACCAAAGAATA	GGGACTATTTAATGGTGTCAACACTTCAAGACCAGGATTCAGTAGTCTCACACTGCTCTCCTATGACACCTTTATTCTACCTTCACGTGGTGGTGTTGTAAGTAGATAGATATCGAAACCAAAGAATAAAACTAACGATGTGAGACTCCATTTCTCCATTGTGTCTCAACGGTATCCGCAACT	Y	GGGATATGCGATCGCACTATTTAATGGTGTCAACACTTCAAGACCAGGATTCAGTAGTCTCACACTGCTCTCCTATGACACCTTTATTCTACCTTCACGTGGTGGTGTTGTAAGTAGATAGATATCGAAACCAAAGAATAAAACTAACGATGTGAGACTCCATTTCTCCATTTTGGCATTGGTATGATCATCAGCTGGCCTTTTCGCGGAGTTCGATTAAGAACAGGCATGTCCATCTTAAGAAGGAGTACACTTGGAATGCACGTATGCTCTATCAAAAGTGCTGATGGCCGGCGGCCAGCAGCCTGTATGGCTGCCTATCGCAACGTTGGGTTGAATGTGTCTCAACGGTATCCGCAACT	Y	10.1038/nchembio.1846	Fig. S4a
HDV		HDV_2	GGCCGGCAUGGUCCCAGCCUCCUCGCUGGCGCCGGCUGGGCAACAUUCCGAGGGGACCGUCCCCUCGGUAAUGGCGAAUGGGACCCA	GGGACTATTTAATGGTGTCAACACTTCAAGACCAGGATTCAGTAGTCTCACACGGCCGGCATGGTCCCAGCCTCCTCGCTGGCGCCGGCTGGGCAACATTCCGAGGGGACCGTCCCCTCGGTAATGGCGAATGGGACCCATGAGACTCCATTTCTCCATTGTGTCTCAACGGTATCCGCAACT	Y	GGGATATGCGATCGCACTATTTAATGGTGTCAACACTTCAAGACCAGGATTCAGTAGTCTCACACGGCCGGCATGGTCCCAGCCTCCTCGCTGGCGCCGGCTGGGCAACATTCCGAGGGGACCGTCCCCTCGGTAATGGCGAATGGGACCCATGAGACTCCATTTCTCCATTTCTCCATTTTGGCATTGGTATGATCATCAGCTGGCCTTTTCGCGGAGTTCGATTAAGAACAGGCATGTCCATCTTAAGAAGGAGTACACTTGGAATGCACGTATGCTCTATCAAAAGTGCTGATGGCCGGCGGCCAGCAGCCTGTATGGCTGCCTATCGCAACGTTGGGTTGAATGTGTCTCAACGGTATCCGCAACT	Y	10.1126/science.1129308	Fig.3A
Twister	P1	Tw_P1_1	UGCCUAACACUGCCAAUGCCGGUCCCAAGCCCGGAUAAAAGUGGAGGGGGCA	GGGACTATTTAATGGTGTCAACACTTCAAGACCAGGATTCAGTAGTCTCACACTGCCTAACACTGCCAATGCCGGTCCCAAGCCCGGATAAAAGTGGAGGGGGCATGGATCTCAAACTCGTCATCTCCAAACTAACGATGTGAGACTCCATTTCTCCATTGTGTCTCAACGGTATCCGCAACT	Y	GGGATATGCGATCGCACTATTTAATGGTGTCAACACTTCAAGACCAGGATTCAGTAGTCTCACACTGCCTAACACTGCCAATGCCGGTCCCAAGCCCGGATAAAAGTGGAGGGGGCATGGATCTCAAACTCGTCATCTCCAAACTAACGATGTGAGACTCCATTTCTCCATTTTGGCATTGGTATGATCATCAGCTGGCCTTTTCGCGGAGTTCGATTAAGAACAGGCATGTCCATCTTAAGAAGGAGTACACTTGGAATGCACGTATGCTCTATCAAAAGTGCTGATGGCCGGCGGCCAGCAGCCTGTATGGCTGCCTATCGCAACGTTGGGTTGAATGTGTCTCAACGGTATCCGCAACT	Y	10.1038/nchembio.1386	Fig. S1a, O.s., NC_008404.1/1825405-1825354 identical to this seq
Twister	P1	Tw_P1_2	CCAAUAACUCCGCCUGUAGCUCUUCUAGAGUUACUGCCGGUCCCAAGCCCGGGUAAAGGAGGAGGGUUGG	GGGACTATTTAATGGTGTCAACACTTCAAGACCAGGATTCAGTAGTCTCACACCCAATAACTCCGCCTGTAGCTCTTCTAGAGTTACTGCCGGTCCCAAGCCCGGGTAAAGGAGGAGGGTTGGTCTCCAAACTAACGATGTGAGACTCCATTTCTCCATTGTGTCTCAACGGTATCCGCAACT	Y	GGGATATGCGATCGCACTATTTAATGGTGTCAACACTTCAAGACCAGGATTCAGTAGTCTCACACCCAATAACTCCGCCTGTAGCTCTTCTAGAGTTACTGCCGGTCCCAAGCCCGGGTAAAGGAGGAGGGTTGGTCTCCAAACTAACGATGTGAGACTCCATTTCTCCATTTTGGCATTGGTATGATCATCAGCTGGCCTTTTCGCGGAGTTCGATTAAGAACAGGCATGTCCATCTTAAGAAGGAGTACACTTGGAATGCACGTATGCTCTATCAAAAGTGCTGATGGCCGGCGGCCAGCAGCCTGTATGGCTGCCTATCGCAACGTTGGGTTGAATGTGTCTCAACGGTATCCGCAACT	Y		Fig. S1a, S.m.
Twister	P3	Tw_P3_1	CAAUAAAGCGGUUACAAGCCCGCAAAAAUAGCAGAGUAAUGUCGCGAUAGCGCGGCAUUAAUGCAGCUUUAUUG	GGGCAATAAAGCGGTTACAAGCCCGCAAAAATAGCAGAGTAATGTCGCGATAGCGCGGCATTAATGCAGCTTTATTGGATGGACTAAGTGTCAGGACACACTCCTTGGATCTCAAACTCGTCATCTCCAAACTAACGATGTGAGACTCCATTTCTCCATTGTGTCTCAACGGTATCCGCAACT	Y				Fig. S1a, e.s.
Twister	P3	Tw_P3_2	UUAAUUGCCGGUUGCCAGUCCGUUAAAUUGUGAGCAGUCCGGCCAUUGUGCCGGAUUAAACAAACCAAUUAA	GGGTTAATTGCCGGTTGCCAGTCCGTTAAATTGTGAGCAGTCCGGCCATTGTGCCGGATTAAACAAACCAATTAAATGATGGACTAAGTGTCAGGACACACTCCTTGGATCTCAAACTCGTCATCTCCAAACTAACGATGTGAGACTCCATTTCTCCATTGTGTCTCAACGGTATCCGCAACT	Y	GGGATATGCGATCGCTTAATTGCCGGTTGCCAGTCCGTTAAATTGTGAGCAGTCCGGCCATTGTGCCGGATTAAACAAACCAATTAAATGATGGACTAAGTGTCAGGACACACTCCTTGGATCTCAAACTCGTCATCTCCAAACTAACGATGTGAGACTCCATTTCTCCATTTTGGCATTGGTATGATCATCAGCTGGCCTTTTCGCGGAGTTCGATTAAGAACAGGCATGTCCATCTTAAGAAGGAGTACACTTGGAATGCACGTATGCTCTATCAAAAGTGCTGATGGCCGGCGGCCAGCAGCCTGTATGGCTGCCTATCGCAACGTTGGGTTGAATGTGTCTCAACGGTATCCGCAACT	Y		Supplementary Data, 2.5, env-3
Twister	P5	Tw_P5_1	UCCAGAGUGACGGAACGACUCUUCCUCCGGUAAUGCGGUGGCCCGGUCACAAGUCCGG	GGGACTATTTAATGGTGTCATCCAGAGTGACGGAACGACTCTTCCTCCGGTAATGCGGTGGCCCGGTCACAAGTCCGGATGGACTAAGTGTCAGGACACACTCCTTGGATCTCAAACTCGTCATCTCCAAACTAACGATGTGAGACTCCATTTCTCCATTGTGTCTCAACGGTATCCGCAACT	N				Supplementary Data, 3.5, Cth-1-1
Twister	P5	Tw_P5_2	GCAGAUGGGCCGGAGAAAUCCGGUUAAUGCCGAUACCGUAAGGUAUGCAGUCCAAACGCUGC	GGGACTATTTAATGGTGTCAACACTTGCAGATGGGCCGGAGAAATCCGGTTAATGCCGATACCGTAAGGTATGCAGTCCAAACGCTGCTGTCAGGACACACTCCTTGGATCTCAAACTCGTCATCTCCAAACTAACGATGTGAGACTCCATTTCTCCATTGTGTCTCAACGGTATCCGCAACT	Y	GGGATATGCGATCGCACTATTTAATGGTGTCAACACTTGCAGATGGGCCGGAGAAATCCGGTTAATGCCGATACCGTAAGGTATGCAGTCCAAACGCTGCTGTCAGGACACACTCCTTGGATCTCAAACTCGTCATCTCCAAACTAACGATGTGAGACTCCATTTCTCCATTTTGGCATTGGTATGATCATCAGCTGGCCTTTTCGCGGAGTTCGATTAAGAACAGGCATGTCCATCTTAAGAAGGAGTACACTTGGAATGCACGTATGCTCTATCAAAAGTGCTGATGGCCGGCGGCCAGCAGCCTGTATGGCTGCCTATCGCAACGTTGGGTTGAATGTGTCTCAACGGTATCCGCAACT	N		Supplementary Data, 3.5, Cpa-1-1
Twister sister		TS_1	ACCCGCAAGGCCGACGGCAUCCGCCGCCGCUGGUGCAAGUCCAGCCGCCCCCGCCGGGGCGGGCGCUCAUGGGUAAAC	GGGACCCGCAAGGCCGACGGCATCCGCCGCCGCTGGTGCAAGTCCAGCCGCCCCCGCCGGGGCGGGCGCTCATGGGTAAACGACTAAGTGTCAGGACACACTCCTTGGATCTCAAACTCGTCATCTCCAAACTAACGATGTGAGACTCCATTTCTCCATTGTGTCTCAACGGTATCCGCAACT	Y	GGGATATGCGATCGCACCCGCAAGGCCGACGGCATCCGCCGCCGCTGGTGCAAGTCCAGCCGCCCCCGCCGGGGCGGGCGCTCATGGGTAAACGACTAAGTGTCAGGACACACTCCTTGGATCTCAAACTCGTCATCTCCAAACTAACGATGTGAGACTCCATTTCTCCATTTTGGCATTGGTATGATCATCAGCTGGCCTTTTCGCGGAGTTCGATTAAGAACAGGCATGTCCATCTTAAGAAGGAGTACACTTGGAATGCACGTATGCTCTATCAAAAGTGCTGATGGCCGGCGGCCAGCAGCCTGTATGGCTGCCTATCGCAACGTTGGGTTGAATGTGTCTCAACGGTATCCGCAACT	Y	10.1038/nchembio.1846	Fig. S2, TS-1
Twister sister		TS_2	GCAGGGCAAGGCCCAGUCCCGUGAAAGCCGGGACCGCCCCUUCGGGGGCGCGGCGCUCAUGCCUGCUGA	GGGGCAGGGCAAGGCCCAGTCCCGTGAAAGCCGGGACCGCCCCTTCGGGGGCGCGGCGCTCATGCCTGCTGAACAATGATGGACTAAGTGTCAGGACACACTCCTTGGATCTCAAACTCGTCATCTCCAAACTAACGATGTGAGACTCCATTTCTCCATTGTGTCTCAACGGTATCCGCAACT	Y	GGGATATGCGATCGCGCAGGGCAAGGCCCAGTCCCGTGAAAGCCGGGACCGCCCCTTCGGGGGCGCGGCGCTCATGCCTGCTGAACAATGATGGACTAAGTGTCAGGACACACTCCTTGGATCTCAAACTCGTCATCTCCAAACTAACGATGTGAGACTCCATTTCTCCATTTTGGCATTGGTATGATCATCAGCTGGCCTTTTCGCGGAGTTCGATTAAGAACAGGCATGTCCATCTTAAGAAGGAGTACACTTGGAATGCACGTATGCTCTATCAAAAGTGCTGATGGCCGGCGGCCAGCAGCCTGTATGGCTGCCTATCGCAACGTTGGGTTGAATGTGTCTCAACGGTATCCGCAACT	Y		Fig. S2, TS-2
Pistol		Pis_1	AGCCGUUCGGGCGGCUAUAAACAGACCUCAGGCCCGAAGCGUGGCGGCACCAGCCGCCGGUGGUA	GGGAGCCGTTCGGGCGGCTATAAACAGACCTCAGGCCCGAAGCGTGGCGGCACCAGCCGCCGGTGGTAAGCAACAATGATGGACTAAGTGTCAGGACACACTCCTTGGATCTCAAACTCGTCATCTCCAAACTAACGATGTGAGACTCCATTTCTCCATTGTGTCTCAACGGTATCCGCAACT	Y	GGGATATGCGATCGCAGCCGTTCGGGCGGCTATAAACAGACCTCAGGCCCGAAGCGTGGCGGCACCAGCCGCCGGTGGTAAGCAACAATGATGGACTAAGTGTCAGGACACACTCCTTGGATCTCAAACTCGTCATCTCCAAACTAACGATGTGAGACTCCATTTCTCCATTTTGGCATTGGTATGATCATCAGCTGGCCTTTTCGCGGAGTTCGATTAAGAACAGGCATGTCCATCTTAAGAAGGAGTACACTTGGAATGCACGTATGCTCTATCAAAAGTGCTGATGGCCGGCGGCCAGCAGCCTGTATGGCTGCCTATCGCAACGTTGGGTTGAATGTGTCTCAACGGTATCCGCAACT	Y	10.1261/rna.052514.115	Fig. 1B
Pistol		Pis_2	ACUCGUCUGAGCGAGUAUAAACAGGUCAUUAAGCUCAGAGCGUUCACCGGGACCAUUCGGUGAGGUUGGC	GGGACTCGTCTGAGCGAGTATAAACAGGTCATTAAGCTCAGAGCGTTCACCGGGACCATTCGGTGAGGTTGGCCAATGATGGACTAAGTGTCAGGACACACTCCTTGGATCTCAAACTCGTCATCTCCAAACTAACGATGTGAGACTCCATTTCTCCATTGTGTCTCAACGGTATCCGCAACT	Y	GGGATATGCGATCGCACTCGTCTGAGCGAGTATAAACAGGTCATTAAGCTCAGAGCGTTCACCGGGACCATTCGGTGAGGTTGGCCAATGATGGACTAAGTGTCAGGACACACTCCTTGGATCTCAAACTCGTCATCTCCAAACTAACGATGTGAGACTCCATTTCTCCATTTTGGCATTGGTATGATCATCAGCTGGCCTTTTCGCGGAGTTCGATTAAGAACAGGCATGTCCATCTTAAGAAGGAGTACACTTGGAATGCACGTATGCTCTATCAAAAGTGCTGATGGCCGGCGGCCAGCAGCCTGTATGGCTGCCTATCGCAACGTTGGGTTGAATGTGTCTCAACGGTATCCGCAACT	Y		Fig. 1C
Pistol		Pis_3	AAUCGACUAGGCGAUUUAAAAUAGGUGUUAAGCCUAGUGCGGCAGGGACCACCCUGCAUCACA	GGGAATCGACTAGGCGATTTAAAATAGGTGTTAAGCCTAGTGCGGCAGGGACCACCCTGCATCACAATAGCAACAATGATGGACTAAGTGTCAGGACACACTCCTTGGATCTCAAACTCGTCATCTCCAAACTAACGATGTGAGACTCCATTTCTCCATTGTGTCTCAACGGTATCCGCAACT	Y	GGGATATGCGATCGCAATCGACTAGGCGATTTAAAATAGGTGTTAAGCCTAGTGCGGCAGGGACCACCCTGCATCACAATAGCAACAATGATGGACTAAGTGTCAGGACACACTCCTTGGATCTCAAACTCGTCATCTCCAAACTAACGATGTGAGACTCCATTTCTCCATTTTGGCATTGGTATGATCATCAGCTGGCCTTTTCGCGGAGTTCGATTAAGAACAGGCATGTCCATCTTAAGAAGGAGTACACTTGGAATGCACGTATGCTCTATCAAAAGTGCTGATGGCCGGCGGCCAGCAGCCTGTATGGCTGCCTATCGCAACGTTGGGTTGAATGTGTCTCAACGGTATCCGCAACT	Y		Fig. 1D
Pistol		Pis_4	ACUCGACUAAGCGAGUAUAAACAGGCAUUAGGCUUAGAGCGUUCUCACGUUAUCACCAGAUGAUGUGAGAGGUUGCA	GGGACTCGACTAAGCGAGTATAAACAGGCATTAGGCTTAGAGCGTTCTCACGTTATCACCAGATGATGTGAGAGGTTGCAGGACTAAGTGTCAGGACACACTCCTTGGATCTCAAACTCGTCATCTCCAAACTAACGATGTGAGACTCCATTTCTCCATTGTGTCTCAACGGTATCCGCAACT	Y				Fig. 3A
Hatchet		Hatch_1	CAUUCCUCAGAAAAUGACAAACCUGUGGGGCGUAAGUAGAUAUGUACCAACAUAUCUAUGAUCGUGCAGACGUUAAAAUCAGGU	GGGACTATTTAATGGTGTCAACACTTCAAGACCAGGATTCAGTAGTCTCACACCATTCCTCAGAAAATGACAAACCTGTGGGGCGTAAGTAGATATGTACCAACATATCTATGATCGTGCAGACGTTAAAATCAGGTATGTGAGACTCCATTTCTCCATTGTGTCTCAACGGTATCCGCAACT	Y			10.1038/nchembio.1846	Fig. 4b
Hatchet		Hatch_2	AAUCGUUCUUACUGUGAGAAUCAGUGACAAACAUGUGGGGCUUAUAUCUAAUCAUUUUACCAGAGGAGAUUAGUAUUAGUGCAGACGUUAAAACCAUGU	GGGACTATTTAATGGTGTCAACACTTCAAGACCAGGATTCAGTAGTCTCACACAATCGTTCTTACTGTGAGAATCAGTGACAAACATGTGGGGCTTATATCTAATCATTTTACCAGAGGAGATTAGTATTAGTGCAGACGTTAAAACCATGTTCTCCATTGTGTCTCAACGGTATCCGCAACT	Y	GGGATATGCGATCGCACTATTTAATGGTGTCAACACTTCAAGACCAGGATTCAGTAGTCTCACACAATCGTTCTTACTGTGAGAATCAGTGACAAACATGTGGGGCTTATATCTAATCATTTTACCAGAGGAGATTAGTATTAGTGCAGACGTTAAAACCATGTTCTCCATTTTGGCATTGGTATGATCATCAGCTGGCCTTTTCGCGGAGTTCGATTAAGAACAGGCATGTCCATCTTAAGAAGGAGTACACTTGGAATGCACGTATATGCTCTATCAAAAGTGCTGATGGCCGGCGGCCAGCAGCCTGTATGGCTGCCTATCGCAACGTTGGGTTGAATGTGTCTCAACGGTATCCGCAACT	Y		Fig. S10b
CPEB3		Human_CPEB3	GGGGGCCACAGCAGAAGCGUUCACGUCGCAGCCCCUGUCAGAUUCUGGUGAAUCUGCGAAUUCUGCU			GGGATATGCGATCGCCTAGCCCAAATTGACACAGCTGTTGTTTTATTGCTTTTATTGCTATAGGATGATTTGCATAAAAGCTGCTGCTTAGTTCCTAAATTCAAGGATCAAGGGGATAACAGGGGGCCACAGCAGAAGCGTTCACGTCGCAGCCCCTGTCAGATTCTGGTGAATCTGCGAATTCTGCTGTATATCTCCTTACCCAACCACCCAAGTCAAACAGCAATTGAAATGAACAGCTTATAGGTATCTTTTACGGCCCAGTGATGCTTCTAGGGAGATGCTGTAGCATGTCATTCTTAAAATGTGCCCTGGTCATAAATGGGGTCAGCTGGGCCTCTGAAGAACACAGTATATCACTGTAAGACAGGAATCCATGGGATTAAAAAAACAACTCAT…	Y	10.1126/science.1129308	Fig. 3B
Hovlinc		Human_hovlinc	ACCUAGACUAAGCCCAGGAACAUAAGACCUCAGAGCUAAUGAGCCACAUACCUACCCAAGGUGAAAGCUCCUUCUCUCGCAAUGUGUAACUCAUGAUUCUCAUGACCCCUGGUUGGAGAGAUCCGGACUAGGAGCCAGGGGGCCUCUGAUUCUGCCAGCCACUGCUAA			GGGATATGCGATCGCAGGGAGAGCCACCCAAGGTGCTTCTAGAGATAAACACACACCCAGAGGTAATCCTCTGACCTAGACTAAGCCCAGGAACATAAGACCTCAGAGCTAATGAGCCACATACCTACCCAAGGTGAAAGCTCCTTCTCTCGCAATGTGTAACTCATGATTCTCATGACCCCTGGTTGGAGAGATCCGGACTAGGAGCCAGGGGGCCTCTGATTCTGCCAGCCACTGCTAATAACCTCTCTCCACCCCAGGTCAACCTTCCTGACAATTTGAGAAGCTCTTTATCTTAATCCTACCCTACCTCAACTTCCATCTAACCTGGAATTCCTTATTCCAGCTTACTTTCCAGATCTAAGTTCTAGCTACAAATTGAAGGTGTAAATGGGATGA…	Y	10.1038/s41589-021-00763-0	Fig. 3A
HHR	Type I	Human_HH9	ACAGUAGAUUUGAGCCGUUACCUGCAGCUGAUGAGCUCCAAAAAGAGCGAAACCUAUUAGGUCCUGCAGUACUGGCUUAAGAUAGUAUU			GGGATATGCGATCGCTGAATGAGAGGCTTTATAAATGGTAAAATGCTGTACCGGTATACTGTATCACAGTAGATTTGAGCCGTTACCTGCAGCTGATGAGCTCCAAAAAGAGCGAAACCTATTAGGTCCTGCAGTACTGGCTTAAGATAGTATTAAACTTTGTATGTTGTTTTGGTTTGTCGTATTTGTTTTGTAGTTGGGGGAAGGGAGTAACTCCTATTTAGTCTCCTTGCTGCTAGTGTATTTCCTTTTCCAGTTCATTCTTCTCAGAAGTCACCTGAACGAGATGATTCCAAAAGGGAATTTGATCAAATCAGATTAGATTGCGACCTGGTCTCATCTTAAGTGGCCAAGGTTTTCCCCTTAAGCAATCTCATCTCCCATAGATTTAATTGTTCT…	Y	10.1038/embor.2010.100	Fig. 3B
HHR	Type I	Human_HH10	AAAAAUUGUUUCUUGACCAGUUGCCUACAGCUGAUGAGCUCCAGUAAGAGCGAAACCAGUUCUCACCCACUGAAAUGAUUUCGAAGUGUGAAUUGGUCCUGUAGUACUGUGUCAGAAACAGAAACAA			GGGATATGCGATCGCTAATGGTTGACTTTAAGGCAAGTAAAAAATTGTTTCTTGACCAGTTGCCTACAGCTGATGAGCTCCAGTAAGAGCGAAACCAGTTCTCACCCACTGAAATGATTTCGAAGTGTGAATTGGTCCTGTAGTACTGTGTCAGAAACAGAAACAACTCTAAGGGAGAAAAAGTATTTGAGTTAAAAGGAATTTTGTGACTGTACTGTATTATAGTATTTCTCCTAATGAGTAAGAGTTGCTAAAAGGTATTATAATCTATAATTGTAATTACTATATATATATATGAGTGTAAATTTGCTTTGTACAAGCATTTCTTTTTCTTAGAGAACGAGTCTCACTCTTGCTCAGGCTGGAGTACAGTGGTGCCATCATAGCTCATTGCAGCTT…	Y		Fig. 4A
HHR	Type I	Mouse_HH9	UAUAUCAGAUCUGGCCGUUACCUGCAGCUGAUGAGCUCCAAAAAGAGCGAAACCUGUUGGGUCCUGCAGUACUGGCUUACCAUAGUAAG			GGGATATGCGATCGCAGCAGAGTGTGATGGGAAACTTAAGGAATGGTGACCCTCCACAGAGGTGTATATATCAGATCTGGCCGTTACCTGCAGCTGATGAGCTCCAAAAAGAGCGAAACCTGTTGGGTCCTGCAGTACTGGCTTACCATAGTAAGACTTGCTGGGGTGCACTGCTCTGTTGTTTAGCATTGTCCTAGGAGAAACTCCTGTTTGATGTCCTTGTTCCTGGTTCTTTTCTTTTCTCGTCCATACCTTAGCTGTGTAAGAGTATGCCTACGGTCTTGGTCGTATCAGACTAGCCGAGATCTTGTCTCGTCTTAAATGGCCTTTCTCTGGGTGGCTTATTTTCTCATGCTTTGTTGTTTGTTTTTGTCGTACCAGGAGTAGAGGCCAGGGTAT…	Y		Fig. 3B
HHR	Type III	Mouse_CLEC2d	UAGCAUUUACCAAGAGACGCUUUUUAGCCUGUUAUCUGUGGGUGCUACUCUUUCCUAGGAGAGUUAGCUACCCCACACUGAUGAGUCCCAAAAAGGACGAAAUAACAGGCUAAAAAGCCUCUCUUG			GGGATATGCGATCGCTCGGATGTGGATCTGTAGCAAGCTCAACAGCTATAGCCTCCACTGCCAAACTCCTTTTTTTCCTTCCTAGCATTTACCAAGAGACGCTTTTTAGCCTGTTATCTGTGGGTGCTACTCTTTCCCCTATGGTCCCAAAGTGCTATCAAACCAGATAGAGAATATTTCTTAACATCAGAAATGAAAACCATCATTTCATTTCATGCAGAGATTGTTCAGTGGTTAAAATCACTGACTACTCTTCCGAAGGTCCTGAGTTCACATCTGAGCAACCACATGGTGGCTCACAAACATCCGTAATGAGATCTTCTGAGGTGTATGAAAACAGCTACACTGTACTTTATACTCTGCAATTTAAAGCATGAGGGACATAGGAGAGTTAGCTAC…	Y	10.1038/nature07117	Fig. 1
HHR	Type III	Mouse_CLEC2e	UAGGGAAUGUGCCAAAGCAUGCGUGAGAAACUGAUGCUCUGUGACCUGUUAUCUACAGUUGCUCCUCUACUCAUUUUUGGAUCAUGUGCUAUACUGUACUGAUGAGUCCCAAAAAGGACGAAAUAACAGUUCACAAACAAUUUCUCU			GGGATATGCGATCGCGTAACAAGCCCAACAACTACACCTTACAGCGCCCACTAATTGTAAATCCCGGATAGGGAATGTGCCAAAGCATGCGTGAGAAACTGATGCTCTGTGACCTGTTATCTACAGTTGCTCCTCTACTCATATCTACCAAAACTATTATCAAAATTCATCAGTAATCACACTGACAGCAAAGATGAAAACTTGCTTAAAGGATCATAGATATACTGCATAGAATTTGGATAGATGATTCTAAATCAAATAGGTGTTTGGGTATAAGTACTGATAGGTAAAACTAAAGTATAAACAAATCTGTATTAGTGAGGTACATTTTGTGATCAGGTATGAACTTTTTTCATTGGTCCTTGCTATGAATTCAGAGGCACTAAAAATGTGGGGTGA…	N		Suppl. Fig. 3
CPEB3		Mouse_CPEB3	GGGGGCCACAGCAGAAGCGUUCACGUCGCGGCCCCUGUCAGAUUCUGGCGAAUCUGCGAAUUCUGCU			GGGATATGCGATCGCACTATCTGTAAGGTTCTGGGAGAACCCTAGAAAACCGCCAGTTAGGTTTTGTTTGCCTCCAAGCAGCAGCACAGGTCCTAAATCTAAGATCAAGAGGATAACAGGGGGCCACAGCAGAAGCGTTCACGTCGCGGCCCCTGTCAGATTCTGGCGAATCTGCGAATTCTGCTGTACATTTTCCTCGTCTCGCCATCAGGTCAGATAATAATTGAAGTGAACAGAAGATGGTAGATTTGAGGTATCATTTATATCCTCATGGTGCTTCTACGGAGATGTTGGATCAAAACACGCCCTGGTCTTAAATGGGTTGAGAGGAGTCACTGAAGAACACACTATATCACAAAACAACATAAATTTTTAGATTAAAAAAAAAAAAACAGAAGC…	Y	10.1126/science.1129308	Fig. 3B
Hovlinc		Human_hovlinc_mini	GCUAAUGAGCCACAUACCUACCCAUCUCUCGCAAUGUGUAACUUCCCCCUGGUUGGAGAGAUCCGGACUAGGAGCCAGGGGGC					10.1038/s41589-021-00763-0	Fig. 4B

## Sheet: Sheet2
UAGGGAAUGUGCCAAAGCAUGCGUGAGAAACUGAUGCUCUGUGACCUGUUAUCUACAGUUGCUCCUCUACUCAUUUUUGGAUCAUGUGCUAUACUGUACUGAUGAGUCCCAAAAAGGACGAAAUAACAGUUCACAAACAAUUUCUCU
