# Supplementary material for: Evaluating Performance of Different RNA Secondary Structure Prediction Programs Using Self-cleaving Ribozymes
Source: Genomics Proteomics Bioinformatics. 2024 Jun 8;22(3):qzae043. doi: 10.1093/gpbjnl/qzae043 (PMC12016570; doi:10.1093/gpbjnl/qzae043)
Supplement: qzae043_Supplementary_Data [file qzae043_supplementary_data.zip › Table_S2-done.xlsx]

## Sheet: Sheet1
Table S2 Summary of the RNA secondary structures of the ribozymes
Ribozyme	Length	Number_of_stems	Number_of_pseudoknots	Number_of_base_pairs	Number_of_base_pairs_in_pseudoknot	Secondary_structure_dotbrack
HHR_1_1	72	3	0	15	0	..........((((((.......((((.....))))....(((((....)))))..))))))..........
HHR_1_2	69	3	0	14	0	..........((((((.......((((....))))....((((....))))..))))))..........
HHR_2_1	87	4	1	22	7	.....................(((....(((((......)))))..(((((((.[[[[[[[))))))).......)))]]]]]]]..
HHR_2_2	83	4	0	19	0	.......((((....))))..((((....(((((....)))))..((((((.....)))))).......))))..........
HHR_3_1	71	4	0	16	0	.......((.((((..((((((.......)))))).......((((....))))....)))).))......
HHR_3_2	74	4	0	18	0	.((.......((((((..((((((.....)))))).......((((.....))))....)))))).....))..
VS_1	167	12	1	58	2	(((...(((((..[[)))))...)))...((((((.(((..((((((..((((((((....)))))))).(((((((((..]].))))))))).....))).)))(((..(((.((((((((((....))))))))))...)))))).....)))))))))......
HDV_1	75	4	1	19	6	..........(((((((..[[[[[[(((.......))))))))))......(((....)))........]]]]]]
HDV_2	87	6	2	33	9	[[[[[[[..((((((((((.{{.....)))]]]]]]]}}...((((((((((((((...))))))))).)))))....)))))))..
Human_hovlinc	168	10	2	47	10	..........(((...((......(((..((((((.........(((((.[[[[....(((........)))[[[[[[...)))))....((((((...))))))(((((((((.]]]]]].......]]]])))))))))..)))))).))).....))...)))..
Human_hovlinc_mini	83	4	2	24	10	..........(((((.[[[[....[[[[[[...))))).......(((((((((.]]]]]].......]]]])))))))))..
Tw_P1_1	52	5	2	16	5	((((...(((({{.....(((..[[[..}}.))).....))))..]]]))))
Tw_P1_2	70	6	2	25	5	((((...(((({{(.((((((((...)))))))).)(((..[[[..}}.))).....))))..]]]))))
Tw_P3_1	74	6	2	27	5	((((((((((..[[[..{{.))).....(.(((..]]]((((((((....))))))))...))))}})))))))
Tw_P3_2	72	6	2	26	5	((((((((((..[[[..{{.)))....((((..]]](((((((......)))))))...))))}})))))))
Tw_P5_1	58	5	2	16	5	((((..[[[((((.............))))...)))){{...(((..]]]..}}.)))
Tw_P5_2	62	6	2	22	5	(((..[[[((((((....))))))...))){{(((((....)))))(((..]]]..}}.)))
TS_1	78	5	0	21	0	((((.....(((..((((....))))..((((.........))))((((((....)))))))))......))))....
TS_2	69	4	0	19	0	(((((.....(((..(((((.........)))))((((((....)))))).))).......)))))...
Pis_1	65	4	1	20	5	((((..[[[[[.)))).......((((.....]]]]]....(((((((....)))))))..))))
Pis_2	70	4	1	22	5	((((..[[[[[.))))........((((.....]]]]]....(((((((((....)))))))))..))))
Pis_3	63	4	1	19	5	((((..[[[[[.)))).......((((.....]]]]]....((((((....))))))..))))
Pis_4	77	4	1	26	5	((((..[[[[[.)))).......((((.....]]]]]....(((((((((((((....)))))))))))))..))))
Hatch_1	84	4	0	21	0	......(((.....)))...(((((....(((...((((((((((....))))))))))...)))..............)))))
Hatch_2	99	5	0	24	0	........((((((.......))))))...(((((....(((.....((((((.((((....)))).))))))....)))..............)))))
Human_HH10	127	9	0	41	0	.....((..((.(((((((((...(((((((....)(((((......)))))..((((((((.(((....(((((...)))))..))).)))))))).)))))).)))).))))).))..)).....
Human_CPEB3	67	5	2	25	8	[[[[[[[..((((((((((..{....)))]]]]]]]}.(((((((....)))))))....)))))))
Human_HH9	89	5	0	29	0	(..((.(.(((((((((....(((((((....)(((((......)))))..((((...)))).))))))...))))))))).).))..)
Mouse_HH9	89	5	0	26	0	(.(((.(.....(((((....(((((((....)(((((......)))))..((((...)))).))))))...))))).....).))).)
Mouse_CLEC2d	126	6	0	46	0	..........(((((((.(((((((((((((((((.((((((.((((((((((....))))))).)))...))))))(....)(((((......)))))..))))))))))))))))).)))))))
Mouse_CLEC2e	147	6	0	33	0	...........................(.(...((..(.(((((.(((((((.((((((.((.(.(.................).).))...))))))(....)(((((......)))))..))))))).))))).)..))...).)
Mouse_CPEB3	67	5	2	25	8	[[[[[[[..((((((((((..{....)))]]]]]]]}.(((((((....)))))))....)))))))
