# Supplementary material for: Evaluating Performance of Different RNA Secondary Structure Prediction Programs Using Self-cleaving Ribozymes
Source: Genomics Proteomics Bioinformatics. 2024 Jun 8;22(3):qzae043. doi: 10.1093/gpbjnl/qzae043 (PMC12016570; doi:10.1093/gpbjnl/qzae043)
Supplement: qzae043_Supplementary_Data [file qzae043_supplementary_data.zip › Table_S3-done.xlsx]

## Sheet: Ipknot
Table S3 Predictions metrics of the 32 native ribozyme sequences from the 7 RNA secondary structure programs
Note: TP, true positive; FN, false negative; FP, false positive; TN, true negative.
Ribozyme	TP	TN	FP	FN	Sensitivity	Precision	F1_score	MCC
Hatch_1	12	3465	0	9	0.571429	1	0.727273	0.754949
Hatch_2	19	4821	6	5	0.791667	0.76	0.77551	0.774534
HDV_1	10	2752	4	9	0.526316	0.714286	0.606061	0.610895
HDV_2	24	3703	5	9	0.727273	0.827586	0.774194	0.773954
HHR_1_1	15	2540	1	0	1	0.9375	0.967742	0.968055
HHR_1_2	14	2331	1	0	1	0.933333	0.965517	0.965885
HHR_2_1	10	3716	3	12	0.454545	0.769231	0.571429	0.58955
HHR_2_2	19	3382	2	0	1	0.904762	0.95	0.950909
HHR_3_1	10	2468	1	6	0.625	0.909091	0.740741	0.752528
HHR_3_2	16	2682	1	2	0.888889	0.941176	0.914286	0.914105
Human_CPEB3	22	2186	0	3	0.88	1	0.93617	0.93744
Human_HH10	28	7953	7	13	0.682927	0.8	0.736842	0.737919
Human_HH9	21	3881	6	8	0.724138	0.777778	0.75	0.748686
Human_hovlinc	20	13969	12	27	0.425532	0.625	0.506329	0.514395
Human_hovlinc_mini	8	3372	7	16	0.333333	0.533333	0.410256	0.41846
Mouse_CLEC2d	44	7829	0	2	0.956522	1	0.977778	0.977894
Mouse_CLEC2e	21	10674	24	12	0.636364	0.466667	0.538462	0.543333
Mouse_CPEB3	17	2184	2	8	0.68	0.894737	0.772727	0.777897
Mouse_HH9	13	3882	8	13	0.5	0.619048	0.553191	0.553705
Pis_1	15	2058	2	5	0.75	0.882353	0.810811	0.811845
Pis_2	18	2391	2	4	0.818182	0.9	0.857143	0.856882
Pis_3	11	1932	2	8	0.578947	0.846154	0.6875	0.697582
Pis_4	22	2899	1	4	0.846154	0.956522	0.897959	0.898815
TS_1	17	2979	3	4	0.809524	0.85	0.829268	0.828345
TS_2	18	2322	5	1	0.947368	0.782609	0.857143	0.859843
Tw_P1_1	11	1308	2	5	0.6875	0.846154	0.758621	0.760149
Tw_P1_2	14	2381	9	11	0.56	0.608696	0.583333	0.579672
Tw_P3_1	15	2670	4	12	0.555556	0.789474	0.652174	0.659497
Tw_P3_2	11	2528	2	15	0.423077	0.846154	0.564103	0.595675
Tw_P5_1	3	1626	11	13	0.1875	0.214286	0.2	0.193144
Tw_P5_2	14	1868	1	8	0.636364	0.933333	0.756757	0.768589
VS_1	49	13801	2	9	0.844828	0.960784	0.899083	0.900559

## Sheet: Knotty
Table S3 Predictions metrics of the 32 native ribozyme sequences from the 7 RNA secondary structure programs
Note: TP, true positive; FN, false negative; FP, false positive; TN, true negative.
Ribozyme	TP	TN	FP	FN	Sensitivity	Precision	F1_score	MCC
Hatch_1	13	3449	16	8	0.619048	0.448276	0.52	0.523462
Hatch_2	17	4811	16	7	0.708333	0.515152	0.596491	0.601803
HDV_1	13	2746	10	6	0.684211	0.565217	0.619048	0.619026
HDV_2	29	3703	5	4	0.878788	0.852941	0.865672	0.864556
HHR_1_1	15	2540	1	0	1	0.9375	0.967742	0.968055
HHR_1_2	14	2327	5	0	1	0.736842	0.848485	0.857474
HHR_2_1	19	3713	6	3	0.863636	0.76	0.808511	0.808976
HHR_2_2	19	3382	2	0	1	0.904762	0.95	0.950909
HHR_3_1	10	2460	9	6	0.625	0.526316	0.571429	0.570541
HHR_3_2	6	2664	19	12	0.333333	0.24	0.27907	0.277196
Human_CPEB3	23	2186	0	2	0.92	1	0.958333	0.958728
Human_HH10	33	7953	7	8	0.804878	0.825	0.814815	0.813935
Human_HH9	22	3887	0	7	0.758621	1	0.862745	0.870205
Human_hovlinc	15	13942	39	32	0.319149	0.277778	0.29703	0.295217
Human_hovlinc_mini	23	3370	9	1	0.958333	0.71875	0.821429	0.828616
Mouse_CLEC2d	43	7828	1	3	0.934783	0.977273	0.955556	0.955539
Mouse_CLEC2e	18	10663	35	15	0.545455	0.339623	0.418605	0.428224
Mouse_CPEB3	24	2186	0	1	0.96	1	0.979592	0.979572
Mouse_HH9	15	3877	13	11	0.576923	0.535714	0.555556	0.552859
Pis_1	16	2054	6	4	0.8	0.727273	0.761905	0.760362
Pis_2	18	2386	7	4	0.818182	0.72	0.765957	0.765258
Pis_3	11	1932	2	8	0.578947	0.846154	0.6875	0.697582
Pis_4	22	2896	4	4	0.846154	0.846154	0.846154	0.844775
TS_1	21	2979	3	0	1	0.875	0.933333	0.934944
TS_2	16	2321	6	3	0.842105	0.727273	0.780488	0.780693
Tw_P1_1	7	1303	7	9	0.4375	0.5	0.466667	0.461642
Tw_P1_2	15	2380	10	10	0.6	0.6	0.6	0.595816
Tw_P3_1	18	2668	6	9	0.666667	0.75	0.705882	0.704332
Tw_P3_2	12	2518	12	14	0.461538	0.5	0.48	0.47526
Tw_P5_1	3	1622	15	13	0.1875	0.166667	0.176471	0.16824
Tw_P5_2	17	1866	3	5	0.772727	0.85	0.809524	0.808327
VS_1	56	13803	0	2	0.965517	1	0.982456	0.982536

## Sheet: pKiss
Table S3 Predictions metrics of the 32 native ribozyme sequences from the 7 RNA secondary structure programs
Note: TP, true positive; FN, false negative; FP, false positive; TN, true negative.
Ribozyme	TP	TN	FP	FN	Sensitivity	Precision	F1_score	MCC
Hatch_1	15	3457	8	6	0.714286	0.652174	0.681818	0.680514
Hatch_2	13	4808	19	11	0.541667	0.40625	0.464286	0.466075
HDV_1	19	2754	2	0	1	0.904762	0.95	0.950845
HDV_2	30	3706	2	3	0.909091	0.9375	0.923077	0.922514
HHR_1_1	15	2535	6	0	1	0.714286	0.833333	0.844156
HHR_1_2	14	2328	4	0	1	0.777778	0.875	0.88116
HHR_2_1	19	3713	6	3	0.863636	0.76	0.808511	0.808976
HHR_2_2	19	3378	6	0	1	0.76	0.863636	0.871007
HHR_3_1	14	2464	5	2	0.875	0.736842	0.8	0.801584
HHR_3_2	12	2674	9	6	0.666667	0.571429	0.615385	0.614451
Human_CPEB3	23	2186	0	2	0.92	1	0.958333	0.958728
Human_HH10	33	7952	8	8	0.804878	0.804878	0.804878	0.803873
Human_HH9	18	3878	9	11	0.62069	0.666667	0.642857	0.640703
Human_hovlinc	12	13945	36	35	0.255319	0.25	0.252632	0.250107
Human_hovlinc_mini	20	3374	5	4	0.833333	0.8	0.816327	0.815167
Mouse_CLEC2d	43	7828	1	3	0.934783	0.977273	0.955556	0.955539
Mouse_CLEC2e	12	10664	34	21	0.363636	0.26087	0.303797	0.30549
Mouse_CPEB3	24	2186	0	1	0.96	1	0.979592	0.979572
Mouse_HH9	10	3875	15	16	0.384615	0.4	0.392157	0.38825
Pis_1	19	2058	2	1	0.95	0.904762	0.926829	0.926382
Pis_2	21	2391	2	1	0.954545	0.913043	0.933333	0.932941
Pis_3	18	1932	2	1	0.947368	0.9	0.923077	0.922611
Pis_4	25	2899	1	1	0.961538	0.961538	0.961538	0.961194
TS_1	20	2978	4	1	0.952381	0.833333	0.888889	0.890064
TS_2	10	2316	11	9	0.526316	0.47619	0.5	0.496343
Tw_P1_1	10	1308	2	6	0.625	0.833333	0.714286	0.718828
Tw_P1_2	15	2381	9	10	0.6	0.625	0.612245	0.608402
Tw_P3_1	16	2666	8	11	0.592593	0.666667	0.627451	0.625016
Tw_P3_2	9	2520	10	17	0.346154	0.473684	0.4	0.399753
Tw_P5_1	3	1623	14	13	0.1875	0.176471	0.181818	0.173658
Tw_P5_2	19	1867	2	3	0.863636	0.904762	0.883721	0.882629
VS_1	35	13788	15	23	0.603448	0.7	0.648148	0.648575

## Sheet: ProbKnot
Table S3 Predictions metrics of the 32 native ribozyme sequences from the 7 RNA secondary structure programs
Note: TP, true positive; FN, false negative; FP, false positive; TN, true negative.
Ribozyme	TP	TN	FP	FN	Sensitivity	Precision	F1_score	MCC
Hatch_1	21	3465	0	0	1	1	1	1
Hatch_2	19	4817	10	5	0.791667	0.655172	0.716981	0.718681
HDV_1	10	2750	6	9	0.526316	0.625	0.571429	0.570856
HDV_2	13	3690	18	20	0.393939	0.419355	0.40625	0.401332
HHR_1_1	15	2539	2	0	1	0.882353	0.9375	0.938967
HHR_1_2	14	2330	2	0	1	0.875	0.933333	0.935013
HHR_2_1	12	3712	7	10	0.545455	0.631579	0.585366	0.584678
HHR_2_2	15	3375	9	4	0.789474	0.625	0.697674	0.700591
HHR_3_1	16	2465	4	0	1	0.8	0.888889	0.893702
HHR_3_2	16	2681	2	2	0.888889	0.888889	0.888889	0.888143
Human_CPEB3	13	2185	1	12	0.52	0.928571	0.666667	0.692528
Human_HH10	34	7952	8	7	0.829268	0.809524	0.819277	0.818395
Human_HH9	23	3877	10	6	0.793103	0.69697	0.741935	0.741454
Human_hovlinc	29	13967	14	18	0.617021	0.674419	0.644444	0.643943
Human_hovlinc_mini	13	3371	8	11	0.541667	0.619048	0.577778	0.576279
Mouse_CLEC2d	42	7823	6	4	0.913043	0.875	0.893617	0.893183
Mouse_CLEC2e	16	10675	23	17	0.484848	0.410256	0.444444	0.444143
Mouse_CPEB3	14	2185	1	11	0.56	0.933333	0.7	0.72072
Mouse_HH9	19	3885	5	7	0.730769	0.791667	0.76	0.759076
Pis_1	12	2050	10	8	0.6	0.545455	0.571429	0.567725
Pis_2	14	2384	9	8	0.636364	0.608696	0.622222	0.618827
Pis_3	14	1927	7	5	0.736842	0.666667	0.7	0.697795
Pis_4	17	2892	8	9	0.653846	0.68	0.666667	0.663867
TS_1	21	2977	5	0	1	0.807692	0.893617	0.897963
TS_2	15	2317	10	4	0.789474	0.6	0.681818	0.685385
Tw_P1_1	11	1305	5	5	0.6875	0.6875	0.6875	0.683683
Tw_P1_2	15	2378	12	10	0.6	0.555556	0.576923	0.572759
Tw_P3_1	18	2666	8	9	0.666667	0.692308	0.679245	0.676191
Tw_P3_2	20	2525	5	6	0.769231	0.8	0.784314	0.782295
Tw_P5_1	3	1627	10	13	0.1875	0.230769	0.206897	0.201051
Tw_P5_2	17	1865	4	5	0.772727	0.809524	0.790698	0.78851
VS_1	53	13800	3	5	0.913793	0.946429	0.929825	0.929679

## Sheet: RNAPKplex
Table S3 Predictions metrics of the 32 native ribozyme sequences from the 7 RNA secondary structure programs
Note: TP, true positive; FN, false negative; FP, false positive; TN, true negative.
Ribozyme	TP	TN	FP	FN	Sensitivity	Precision	F1_score	MCC
Hatch_1	21	3464	1	0	1	0.954545	0.976744	0.976867
Hatch_2	19	4816	11	5	0.791667	0.633333	0.703704	0.706489
HDV_1	10	2750	6	9	0.526316	0.625	0.571429	0.570856
HDV_2	30	3706	2	3	0.909091	0.9375	0.923077	0.922514
HHR_1_1	15	2539	2	0	1	0.882353	0.9375	0.938967
HHR_1_2	14	2329	3	0	1	0.823529	0.903226	0.906901
HHR_2_1	22	3718	1	0	1	0.956522	0.977778	0.977888
HHR_2_2	15	3376	8	4	0.789474	0.652174	0.714286	0.715822
HHR_3_1	16	2466	3	0	1	0.842105	0.914286	0.917105
HHR_3_2	18	2680	3	0	1	0.857143	0.923077	0.925302
Human_CPEB3	23	2185	1	2	0.92	0.958333	0.938776	0.93829
Human_HH10	33	7953	7	8	0.804878	0.825	0.814815	0.813935
Human_HH9	17	3878	9	12	0.586207	0.653846	0.618182	0.61642
Human_hovlinc	32	13963	18	15	0.680851	0.64	0.659794	0.658932
Human_hovlinc_mini	19	3372	7	5	0.791667	0.730769	0.76	0.758843
Mouse_CLEC2d	43	7828	1	3	0.934783	0.977273	0.955556	0.955539
Mouse_CLEC2e	16	10665	33	17	0.484848	0.326531	0.390244	0.395656
Mouse_CPEB3	24	2185	1	1	0.96	0.96	0.96	0.959543
Mouse_HH9	18	3881	9	8	0.692308	0.666667	0.679245	0.677183
Pis_1	12	2049	11	8	0.6	0.521739	0.55814	0.554928
Pis_2	13	2385	8	9	0.590909	0.619048	0.604651	0.601267
Pis_3	11	1930	4	8	0.578947	0.733333	0.647059	0.648586
Pis_4	17	2892	8	9	0.653846	0.68	0.666667	0.663867
TS_1	21	2978	4	0	1	0.84	0.913043	0.9159
TS_2	16	2318	9	3	0.842105	0.64	0.727273	0.731703
Tw_P1_1	11	1308	2	5	0.6875	0.846154	0.758621	0.760149
Tw_P1_2	15	2381	9	10	0.6	0.625	0.612245	0.608402
Tw_P3_1	18	2666	8	9	0.666667	0.692308	0.679245	0.676191
Tw_P3_2	19	2528	2	7	0.730769	0.904762	0.808511	0.811444
Tw_P5_1	3	1625	12	13	0.1875	0.2	0.193548	0.186021
Tw_P5_2	17	1866	3	5	0.772727	0.85	0.809524	0.808327
VS_1	53	13801	2	5	0.913793	0.963636	0.938053	0.938133

## Sheet: SPOT-RNA
Table S3 Predictions metrics of the 32 native ribozyme sequences from the 7 RNA secondary structure programs
Note: TP, true positive; FN, false negative; FP, false positive; TN, true negative.
Ribozyme	TP	TN	FP	FN	Sensitivity	Precision	F1_score	MCC
Hatch_1	15	3464	1	6	0.714286	0.9375	0.810811	0.817397
Hatch_2	11	4827	0	13	0.458333	1	0.628571	0.676093
HDV_1	16	2753	3	3	0.842105	0.842105	0.842105	0.841017
HDV_2	23	3702	6	10	0.69697	0.793103	0.741935	0.741359
HHR_1_1	15	2537	4	0	1	0.789474	0.882353	0.887824
HHR_1_2	8	2328	4	6	0.571429	0.666667	0.615385	0.615097
HHR_2_1	15	3717	2	7	0.681818	0.882353	0.769231	0.774499
HHR_2_2	15	3381	3	4	0.789474	0.833333	0.810811	0.810077
HHR_3_1	10	2465	4	6	0.625	0.714286	0.666667	0.666151
HHR_3_2	11	2678	5	7	0.611111	0.6875	0.647059	0.645964
Human_CPEB3	23	2186	0	2	0.92	1	0.958333	0.958728
Human_HH10	34	7951	9	7	0.829268	0.790698	0.809524	0.808751
Human_HH9	19	3881	6	10	0.655172	0.76	0.703704	0.703618
Human_hovlinc	17	13975	6	30	0.361702	0.73913	0.485714	0.515998
Human_hovlinc_mini	20	3377	2	4	0.833333	0.909091	0.869565	0.869513
Mouse_CLEC2d	41	7826	3	5	0.891304	0.931818	0.911111	0.910828
Mouse_CLEC2e	18	10691	7	15	0.545455	0.72	0.62069	0.625694
Mouse_CPEB3	24	2186	0	1	0.96	1	0.979592	0.979572
Mouse_HH9	13	3881	9	13	0.5	0.590909	0.541667	0.540764
Pis_1	15	2058	2	5	0.75	0.882353	0.810811	0.811845
Pis_2	16	2392	1	6	0.727273	0.941176	0.820513	0.826002
Pis_3	13	1930	4	6	0.684211	0.764706	0.722222	0.72078
Pis_4	17	2894	6	9	0.653846	0.73913	0.693878	0.692624
TS_1	18	2979	3	3	0.857143	0.857143	0.857143	0.856137
TS_2	15	2323	4	4	0.789474	0.789474	0.789474	0.787755
Tw_P1_1	14	1305	5	2	0.875	0.736842	0.8	0.80037
Tw_P1_2	17	2385	5	8	0.68	0.772727	0.723404	0.722199
Tw_P3_1	16	2667	7	11	0.592593	0.695652	0.64	0.638744
Tw_P3_2	19	2528	1	8	0.703704	0.95	0.808511	0.816042
Tw_P5_1	6	1632	5	10	0.375	0.545455	0.444444	0.4479
Tw_P5_2	11	1863	6	11	0.5	0.647059	0.564103	0.56439
VS_1	40	13801	2	18	0.689655	0.952381	0.8	0.809801

## Sheet: UFold
Table S3 Predictions metrics of the 32 native ribozyme sequences from the 7 RNA secondary structure programs
Note: TP, true positive; FN, false negative; FP, false positive; TN, true negative.
Ribozyme	TP	TN	FP	FN	Sensitivity	Precision	F1_score	MCC
Hatch_1	17	3459	6	4	0.809524	0.73913	0.772727	0.772095
Hatch_2	16	4821	6	8	0.666667	0.727273	0.695652	0.694868
HDV_1	8	2745	11	11	0.421053	0.421053	0.421053	0.417061
HDV_2	19	3704	4	14	0.575758	0.826087	0.678571	0.687438
HHR_1_1	13	2536	5	2	0.866667	0.722222	0.787879	0.789825
HHR_1_2	14	2327	5	0	1	0.736842	0.848485	0.857474
HHR_2_1	1	3711	8	21	0.0454545	0.111111	0.0645161	0.0675857
HHR_2_2	15	3378	6	4	0.789474	0.714286	0.75	0.749474
HHR_3_1	16	2464	5	0	1	0.761905	0.864865	0.871987
HHR_3_2	12	2675	8	6	0.666667	0.6	0.631579	0.629862
Human_CPEB3	15	2186	0	10	0.6	1	0.75	0.772831
Human_HH10	29	7946	14	12	0.707317	0.674419	0.690476	0.689041
Human_HH9	26	3882	5	3	0.896552	0.83871	0.866667	0.866127
Human_hovlinc	12	13947	34	35	0.255319	0.26087	0.258065	0.255612
Human_hovlinc_mini	13	3378	1	11	0.541667	0.928571	0.684211	0.707774
Mouse_CLEC2d	39	7827	2	7	0.847826	0.95122	0.896552	0.897479
Mouse_CLEC2e	23	10690	8	10	0.69697	0.741935	0.71875	0.718263
Mouse_CPEB3	14	2181	5	11	0.56	0.736842	0.636364	0.638864
Mouse_HH9	14	3881	9	12	0.538462	0.608696	0.571429	0.569823
Pis_1	18	2056	4	2	0.9	0.818182	0.857143	0.856681
Pis_2	18	2391	2	4	0.818182	0.9	0.857143	0.856882
Pis_3	17	1930	4	2	0.894737	0.809524	0.85	0.849537
Pis_4	20	2899	1	6	0.769231	0.952381	0.851064	0.854801
TS_1	13	2975	7	8	0.619048	0.65	0.634146	0.631824
TS_2	13	2318	9	6	0.684211	0.590909	0.634146	0.632664
Tw_P1_1	11	1307	3	5	0.6875	0.785714	0.733333	0.731962
Tw_P1_2	15	2378	12	10	0.6	0.555556	0.576923	0.572759
Tw_P3_1	15	2666	8	12	0.555556	0.652174	0.6	0.59824
Tw_P3_2	16	2527	3	10	0.615385	0.842105	0.711111	0.717495
Tw_P5_1	4	1625	12	12	0.25	0.25	0.25	0.24267
Tw_P5_2	14	1866	3	8	0.636364	0.823529	0.717949	0.721133
VS_1	39	13791	12	19	0.672414	0.764706	0.715596	0.715968

## Sheet: summary
Table S3 Predictions metrics of the 32 native ribozyme sequences from the 7 RNA secondary structure programs
Note: sd, standard deviation.
Ribozyme	Mean_MCC	sd_MCC	Median_MCC	Max_MCC	Min_MCC
Hatch_1	0.789326	0.165502	0.772095	1	0.523462
Hatch_2	0.662649	0.100947	0.694868	0.774534	0.466075
HDV_1	0.654365	0.180803	0.610895	0.950845	0.417061
HDV_2	0.759095	0.18175	0.773954	0.922514	0.401332
HHR_1_1	0.905121	0.067727	0.938967	0.968055	0.789825
HHR_1_2	0.859858	0.115091	0.88116	0.965885	0.615097
HHR_2_1	0.658879	0.29443	0.774499	0.977888	0.0675857
HHR_2_2	0.821255	0.105711	0.810077	0.950909	0.700591
HHR_3_1	0.781943	0.127943	0.801584	0.917105	0.570541
HHR_3_2	0.699289	0.233066	0.645964	0.925302	0.277196
Human_CPEB3	0.888182	0.109128	0.93829	0.958728	0.692528
Human_HH10	0.783693	0.0502042	0.808751	0.818395	0.689041
Human_HH9	0.741031	0.0994879	0.741454	0.870205	0.61642
Human_hovlinc	0.447743	0.178622	0.514395	0.658932	0.250107
Human_hovlinc_mini	0.710665	0.161162	0.758843	0.869513	0.41846
Mouse_CLEC2d	0.935143	0.0337789	0.955539	0.977894	0.893183
Mouse_CLEC2e	0.4944	0.142647	0.444143	0.718263	0.30549
Mouse_CPEB3	0.862248	0.145949	0.959543	0.979572	0.638864
Mouse_HH9	0.57738	0.116407	0.553705	0.759076	0.38825
Pis_1	0.755681	0.142185	0.811845	0.926382	0.554928
Pis_2	0.779723	0.12614	0.826002	0.932941	0.601267
Pis_3	0.747782	0.0991859	0.697795	0.922611	0.648586
Pis_4	0.797135	0.121992	0.844775	0.961194	0.663867
TS_1	0.85074	0.10293	0.890064	0.934944	0.631824
TS_2	0.710627	0.119861	0.731703	0.859843	0.496343
Tw_P1_1	0.702398	0.112343	0.731962	0.80037	0.461642
Tw_P1_2	0.608573	0.0523996	0.595816	0.722199	0.572759
Tw_P3_1	0.65403	0.0358942	0.659497	0.704332	0.59824
Tw_P3_2	0.656852	0.169052	0.717495	0.816042	0.399753
Tw_P5_1	0.230384	0.0989604	0.193144	0.4479	0.16824
Tw_P5_2	0.763129	0.10025	0.78851	0.882629	0.56439
VS_1	0.846465	0.125368	0.900559	0.982536	0.648575
