# Supplementary material for: Evaluating Performance of Different RNA Secondary Structure Prediction Programs Using Self-cleaving Ribozymes
Source: Genomics Proteomics Bioinformatics. 2024 Jun 8;22(3):qzae043. doi: 10.1093/gpbjnl/qzae043 (PMC12016570; doi:10.1093/gpbjnl/qzae043)
Supplement: qzae043_Supplementary_Data [file qzae043_supplementary_data.zip › Table_S4-done.xlsx]

## Sheet: Sheet 1
Table S4 Correlations between the MCCs of predictions and several structural properties of the ribozymes
Type	Correlation coefficient	P value	Program
Seq_length	−0.0452889951979732	0.805584	IPknot
Fraction_paired_base	0.0114401	0.95045	IPknot
Num_pseudoknot_base	−0.400256360843136	0.0232111	IPknot
Num_helices	−0.134298336160549	0.463674	IPknot
Average_length_helices	0.27771	0.123826	IPknot
Seq_length	−0.0196333122348953	0.915063	Knotty
Fraction_paired_base	0.274858	0.127893	Knotty
Num_pseudoknot_base	−0.0322224542966109	0.861024	Knotty
Num_helices	−0.0451091926060553	0.806342	Knotty
Average_length_helices	0.444493	0.0108096	Knotty
Seq_length	−0.335697557177323	0.0603317	pKiss
Fraction_paired_base	0.192513	0.291148	pKiss
Num_pseudoknot_base	0.136245	0.457158	pKiss
Num_helices	−0.329738015893706	0.0653299	pKiss
Average_length_helices	0.312009	0.0821288	pKiss
Seq_length	0.103071	0.574554	ProbKnot
Fraction_paired_base	−0.151931436479699	0.406485	ProbKnot
Num_pseudoknot_base	−0.551040074287732	0.0010813	ProbKnot
Num_helices	0.0386487	0.83366	ProbKnot
Average_length_helices	0.0882816	0.630895	ProbKnot
Seq_length	0.0314219	0.864445	RNAPKplex
Fraction_paired_base	0.0810973	0.659045	RNAPKplex
Num_pseudoknot_base	−0.0965728391728484	0.599031	RNAPKplex
Num_helices	0.0233697	0.898975	RNAPKplex
Average_length_helices	0.195907	0.282563	RNAPKplex
Seq_length	−0.10866813805867	0.553837	SPOT-RNA
Fraction_paired_base	0.235898	0.193676	SPOT-RNA
Num_pseudoknot_base	0.0893364	0.626804	SPOT-RNA
Num_helices	−0.129283937022529	0.480679	SPOT-RNA
Average_length_helices	0.346714	0.0518885	SPOT-RNA
Seq_length	−0.142261337718595	0.437338	UFold
Fraction_paired_base	0.124516	0.497143	UFold
Num_pseudoknot_base	−0.376957907709526	0.0334435	UFold
Num_helices	−0.200905213914173	0.270216	UFold
Average_length_helices	0.283113	0.116386	UFold
