# Supplementary material for: Evaluating Performance of Different RNA Secondary Structure Prediction Programs Using Self-cleaving Ribozymes
Source: Genomics Proteomics Bioinformatics. 2024 Jun 8;22(3):qzae043. doi: 10.1093/gpbjnl/qzae043 (PMC12016570; doi:10.1093/gpbjnl/qzae043)
Supplement: qzae043_Supplementary_Data [file qzae043_supplementary_data.zip › Table_S5-done.xlsx]

## Sheet: Sheet 1
Table S5 Predictions metrics of the 32 native ribozyme sequences from SPOT-RNA2
Ribozyme	TP	TN	FP	FN	Sensitivity	Precision	F1_score	MCC
Hatch_1	21	3460	5	0	1	0.807692	0.893617	0.898068
Hatch_2	24	4818	9	0	1	0.727273	0.842105	0.852007
HDV_1	13	2752	4	6	0.684211	0.764706	0.722222	0.721543
HDV_2	16	3695	13	17	0.484848	0.551724	0.516129	0.51319
HHR_1_1	15	2537	4	0	1	0.789474	0.882353	0.887824
HHR_1_2	14	2326	6	0	1	0.7	0.823529	0.835583
HHR_2_1	21	3716	3	1	0.954545	0.875	0.913043	0.913381
HHR_2_2	19	3380	4	0	1	0.826087	0.904762	0.908356
HHR_3_1	14	2464	5	2	0.875	0.736842	0.8	0.801584
HHR_3_2	16	2678	5	2	0.888889	0.761905	0.820513	0.821685
Human_CPEB3	22	2185	1	3	0.88	0.956522	0.916667	0.916567
Human_HH10	34	7943	17	7	0.829268	0.666667	0.73913	0.742087
Human_HH9	23	3883	4	6	0.793103	0.851852	0.821429	0.820675
Human_hovlinc	31	13963	18	16	0.659574	0.632653	0.645833	0.644759
Human_hovlinc_mini	14	3370	9	10	0.583333	0.608696	0.595745	0.593071
Mouse_CLEC2d	32	7825	4	14	0.695652	0.888889	0.780488	0.785278
Mouse_CLEC2e	17	10679	19	16	0.515152	0.472222	0.492754	0.491589
Mouse_CPEB3	22	2185	1	3	0.88	0.956522	0.916667	0.916567
Mouse_HH9	19	3883	7	7	0.730769	0.730769	0.730769	0.72897
Pis_1	17	2056	4	3	0.85	0.809524	0.829268	0.827821
Pis_2	21	2391	2	1	0.954545	0.913043	0.933333	0.932941
Pis_3	14	1928	6	5	0.736842	0.7	0.717949	0.715346
Pis_4	25	2896	4	1	0.961538	0.862069	0.909091	0.909611
TS_1	20	2975	7	1	0.952381	0.740741	0.833333	0.838695
TS_2	15	2321	6	4	0.789474	0.714286	0.75	0.748809
Tw_P1_1	14	1304	6	2	0.875	0.7	0.777778	0.779718
Tw_P1_2	17	2384	6	8	0.68	0.73913	0.708333	0.706036
Tw_P3_1	18	2667	7	9	0.666667	0.72	0.692308	0.689842
Tw_P3_2	18	2527	3	8	0.692308	0.857143	0.765957	0.768251
Tw_P5_1	6	1628	9	10	0.375	0.4	0.387097	0.381504
Tw_P5_2	16	1864	5	6	0.727273	0.761905	0.744186	0.741451
VS_1	56	13798	5	2	0.965517	0.918033	0.941176	0.941225
Median value					0.839634	0.751323	0.790244	0.793431
