# Supplementary material for: Evaluating Performance of Different RNA Secondary Structure Prediction Programs Using Self-cleaving Ribozymes
Source: Genomics Proteomics Bioinformatics. 2024 Jun 8;22(3):qzae043. doi: 10.1093/gpbjnl/qzae043 (PMC12016570; doi:10.1093/gpbjnl/qzae043)
Supplement: qzae043_Supplementary_Data [file qzae043_supplementary_data.zip › Table_S6-done.xlsx]

## Sheet: Sheet1
Table S6 Summary of the results of the assessment
Program	Rank of performance on short ribozyme sequence	Performance correlated with	Rank of performance on pseudoknot base pairs	Rank of performance on identifying sequence elements within larger sequence contexts	Capability to detect small functionally relevant changes in RNA structures
IPknot	4	Number of pseudoknot base pairs (negatively)	5	3	Y
Knotty	3	Average length of helices (positively)	4	7	N
pKiss	1	Sequence length and number of helices (negatively); average length of helices (positively)	1	4	N (on CPEB3)
ProbKnot	7	Number of pseudoknot base pairs (negatively)	7	6	Y
RNAPKplex	4	None	3	5	Y
SPOT-RNA	2	Average length of helices (positively)	2	1	Y (most sensitive)
UFold	6	Number of pseudoknot base pairs (negatively)	6	2	Y
Note: The rank of performance on short ribozyme sequence is based on the median MCC on the native ribozyme sequences (Table 1). The performance correlated with different types as shown in Figure S3 and Table S4. The rank of performance on pseudoknot base pairs is based on the F1 score on the base pairs in pseudoknot (Table 3). The rank of performance on identifying sequence elements within larger…
