# Supplementary material for: Evaluating Performance of Different RNA Secondary Structure Prediction Programs Using Self-cleaving Ribozymes
Source: Genomics Proteomics Bioinformatics. 2024 Jun 8;22(3):qzae043. doi: 10.1093/gpbjnl/qzae043 (PMC12016570; doi:10.1093/gpbjnl/qzae043)
Supplement: qzae043_Supplementary_Data [file qzae043_supplementary_data.zip › Table_S7-done.xlsx]

## Sheet: PCR
Table S7 Details of the PCRs and sequences of the primers for synthesis of IVT DNA templates for obtaining the ribozymes
Note: PCR, polymerase chain reactions; IVT, in vitro transcription.
Ribozyme	Template	PCR products	Primer 1	Primer 2
HHR_1_1	annealed oligos (the 2 primers)	HHR_1_1 long sequence	HHR_1_1_F	HHR_1_1_R
HHR_1_1	HHR_1_1 long sequence	HHR_1_1 intermediate product	T7_F	HHR_1_1_2nd_R
HHR_1_1	HHR_1_1 intermediate product	HHR_1_1 longer sequence	T7_F	HHR_1_1_3rd_R
HHR_1_2	annealed oligos (the 2 primers)	HHR_1_2 long sequence	HHR_1_2_F	HHR_1_2_R
HHR_1_2	HHR_1_2 long sequence	HHR_1_2 intermediate product	T7_F	HHR_1_1_2nd_R
HHR_1_2	HHR_1_2 intermediate product	HHR_1_2 longer sequence	T7_F	HHR_1_1_3rd_R
HHR_2_1	annealed oligos (the 2 primers)	HHR_2_1 long sequence	HHR_2_1_F	HHR_2_1_R
HHR_2_1	HHR_2_1 long sequence	HHR_2_1 intermediate product	T7_F	HHR_1_1_2nd_R
HHR_2_1	HHR_2_1 intermediate product	HHR_2_1 longer sequence	T7_F	HHR_1_1_3rd_R
HHR_2_2	annealed oligos (the 2 primers)	HHR_2_2 long sequence	HHR_2_2_F	HHR_2_2_R
HHR_2_2	HHR_2_2 long sequence	HHR_2_2 intermediate product	T7_F	HHR_1_1_2nd_R
HHR_2_2	HHR_2_2 intermediate product	HHR_2_2 longer sequence	T7_F	HHR_1_1_3rd_R
HHR_3_1	annealed oligos (the 2 primers)	HHR_3_1 long sequence	HHR_3_1_F	HHR_3_1_R
HHR_3_1	HHR_3_1 long sequence	HHR_3_1 intermediate product	T7_F	HHR_1_1_2nd_R
HHR_3_1	HHR_3_1 intermediate product	HHR_3_1 longer sequence	T7_F	HHR_1_1_3rd_R
HHR_3_2	annealed oligos (the 2 primers)	HHR_3_2 long sequence	HHR_3_2_F	HHR_3_2_R
VS_1	annealed oligos (the 2 primers)	VS_1 long sequence	VS_1_F	VS_1_R
VS_1	VS_1 long sequence	VS_1 intermediate product	T7_F	VS_1_2nd_R
VS_1	VS_1 intermediate product	VS_1 longer sequence	T7_F	HHR_1_1_3rd_R
HDV_1	annealed oligos (the 2 primers)	HDV_1 long sequence	HDV_1_F	HDV_1_R
HDV_1	HDV_1 long sequence	HDV_1 intermediate product	T7_F	HHR_1_1_2nd_R
HDV_1	HDV_1 intermediate product	HDV_1 longer sequence	T7_F	HHR_1_1_3rd_R
HDV_2	annealed oligos (the 2 primers)	HDV_2 long sequence	HDV_2_F	HDV_2_R
HDV_2	HDV_2 long sequence	HDV_2 intermediate product	T7_F	HDV_2_2nd_R
HDV_2	HDV_2 intermediate product	HDV_2 longer sequence	T7_F	HHR_1_1_3rd_R
Tw_P1_1	annealed oligos (the 2 primers)	Tw_P1_1 long sequence	Tw_P1_1_F	Tw_P1_1_R
Tw_P1_1	Tw_P1_1 long sequence	Tw_P1_1 intermediate product	T7_F	HHR_1_1_2nd_R
Tw_P1_1	Tw_P1_1 intermediate product	Tw_P1_1 longer sequence	T7_F	HHR_1_1_3rd_R
Tw_P1_2	annealed oligos (the 2 primers)	Tw_P1_2 long sequence	Tw_P1_2_F	Tw_P1_2_R
Tw_P1_2	Tw_P1_2 long sequence	Tw_P1_2 intermediate product	T7_F	HHR_1_1_2nd_R
Tw_P1_2	Tw_P1_2 intermediate product	Tw_P1_2 longer sequence	T7_F	HHR_1_1_3rd_R
Tw_P3_1	annealed oligos (the 2 primers)	Tw_P3_1 long sequence	Tw_P3_1_F	Tw_P3_1_R
Tw_P3_2	annealed oligos (the 2 primers)	Tw_P3_2 long sequence	Tw_P3_2_F	Tw_P3_2_R
Tw_P3_2	Tw_P3_2 long sequence	Tw_P3_2 intermediate product	T7_F	HHR_1_1_2nd_R
Tw_P3_2	Tw_P3_2 intermediate product	Tw_P3_2 longer sequence	T7_F	HHR_1_1_3rd_R
Tw_P5_1	annealed oligos (the 2 primers)	Tw_P5_1 long sequence	Tw_P5_1_F	Tw_P5_1_R
Tw_P5_2	annealed oligos (the 2 primers)	Tw_P5_2 long sequence	Tw_P5_2_F	Tw_P5_2_R
Tw_P5_2	Tw_P5_2 long sequence	Tw_P5_2 intermediate product	T7_F	HHR_1_1_2nd_R
Tw_P5_2	Tw_P5_2 intermediate product	Tw_P5_2 longer sequence	T7_F	HHR_1_1_3rd_R
TS_1	annealed oligos (the 2 primers)	TS_1 long sequence	TS_1_F	TS_1_R
TS_1	TS_1 long sequence	TS_1 intermediate product	T7_F	HHR_1_1_2nd_R
TS_1	TS_1 intermediate product	TS_1 longer sequence	T7_F	HHR_1_1_3rd_R
TS_2	annealed oligos (the 2 primers)	TS_2 long sequence	TS_2_F	TS_2_R
TS_2	TS_2 long sequence	TS_2 intermediate product	T7_F	HHR_1_1_2nd_R
TS_2	TS_2 intermediate product	TS_2 longer sequence	T7_F	HHR_1_1_3rd_R
Pis_1	annealed oligos (the 2 primers)	Pis_1 long sequence	Pis_1_F	Pis_1_R
Pis_1	Pis_1 long sequence	Pis_1 intermediate product	T7_F	HHR_1_1_2nd_R
Pis_1	Pis_1 intermediate product	Pis_1 longer sequence	T7_F	HHR_1_1_3rd_R
Pis_2	annealed oligos (the 2 primers)	Pis_2 long sequence	Pis_2_F	Pis_2_R
Pis_2	Pis_2 long sequence	Pis_2 intermediate product	T7_F	HHR_1_1_2nd_R
Pis_2	Pis_2 intermediate product	Pis_2 longer sequence	T7_F	HHR_1_1_3rd_R
Pis_3	annealed oligos (the 2 primers)	Pis_3 long sequence	Pis_3_F	Pis_3_R
Pis_3	Pis_3 long sequence	Pis_3 intermediate product	T7_F	HHR_1_1_2nd_R
Pis_3	Pis_3 intermediate product	Pis_3 longer sequence	T7_F	HHR_1_1_3rd_R
Pis_4	annealed oligos (the 2 primers)	Pis_4 long sequence	Pis_4_F	Pis_4_R
Hatch_1	annealed oligos (the 2 primers)	Hatch_1 long sequence	Hatch_1_F	Hatch_1_R
Hatch_2	annealed oligos (the 2 primers)	Hatch_2 long sequence	Hatch_2_F	Hatch_2_R
Hatch_2	Hatch_2 long sequence	Hatch_2 intermediate product	T7_F	HHR_1_1_3rd_R
Hatch_2	Hatch_2 intermediate product	Hatch_2 longer sequence	T7_F	Hatch_2_2nd_R
Human_CPEB3	Genomic DNA extracted from K562 cell line	Human_CPEB3 longer sequence	Human_CPEB3_F	Human_CPEB3_R
Human_hovlinc	Genomic DNA extracted from K562 cell line	Human_hovlinc longer sequence	Human_hovlinc_F	Human_hovlinc_R
Human_HH9	Genomic DNA extracted from K562 cell line	Human_HH9 longer sequence	Human_HH9_F	Human_HH9_R
Human_HH10	Genomic DNA extracted from K562 cell line	Human_HH10 longer sequence	Human_HH10_F	Human_HH10_R
Mouse_CPEB3	Genomic DNA extracted from N2A cell line	Mouse_CPEB3 longer sequence	Mouse_CPEB3_F	Mouse_CPEB3_R
Mouse_HH9	Genomic DNA extracted from N2A cell line	Mouse_HH9 longer sequence	Mouse_HH9_F	Mouse_HH9_R
Mouse_CLEC2	Genomic DNA extracted from N2A cell line	Mouse_CLEC2d longer sequence	Mouse_CLEC2d_F	Mouse_CLEC2d_R
Mouse_CLEC2	Genomic DNA extracted from N2A cell line	Mouse_CLEC2e longer sequence	Mouse_CLEC2e_F	Mouse_CLEC2e_R

## Sheet: primers
Table S7 Details of the PCRs and sequences of the primers for synthesis of IVT DNA templates for obtaining the ribozymes
Note: PCR, polymerase chain reactions; IVT, in vitro transcription.
Primer name	Primer sequence
HHR_1_1_F	TAATACGACTCACTATAGGGAGCACACTAAGCCCTGCTGACGAGGCCTAAGGGGCCGAAACCGGGGCAACCCGGTCCAGGGCAAAAATCAAAATGATGGACTAAGTGTCAGGACAC
HHR_1_1_R	AGTTGCGGATACCGTTGAGACACAATGGAGAAATGGAGTCTCACATCGTTAGTTTGGAGATGACGAGTTTGAGATCCAAGGAGTGTGTCCTGACACTTAGTCCATCAT
HHR_1_2_F	TAATACGACTCACTATAGGGATGTCCGCATAACCCACTGACGAGGCCGGAAGGCCGAAACGCCGCGAGGCGTCTGGGTTTGAGTTTTCAACAATGATGGACTAAGTGTCAGGACAC
HHR_1_2_R	AGTTGCGGATACCGTTGAGACACAATGGAGAAATGGAGTCTCACATCGTTAGTTTGGAGATGACGAGTTTGAGATCCAAGGAGTGTGTCCTGACACTTAGTCCATCAT
HHR_2_1_F	TAATACGACTCACTATAGGGAGGAGGAAGAAGAGGATAACAGTCGAAACTCCCTTGACCGGGAGTCTACCGGGCTTGCTCTCCCGGTACTGATGAGACAGAGCAACATCAGGACAC
HHR_2_1_R	AGTTGCGGATACCGTTGAGACACAATGGAGAAATGGAGTCTCACATCGTTAGTTTGGAGATGACGAGTTTGAGATCCAAGGAGTGTGTCCTGATGTTGCTCTGTCTCA
HHR_2_2_F	TAATACGACTCACTATAGGGAACCCCCCGAATACTTTCGCAGGTCGAAACGGGCCTTAGCCCGTCCTACCGTATTGCGGTAGCTGATGAGACCAGAATCATATAGTTTCAGGACAC
HHR_2_2_R	AGTTGCGGATACCGTTGAGACACAATGGAGAAATGGAGTCTCACATCGTTAGTTTGGAGATGACGAGTTTGAGATCCAAGGAGTGTGTCCTGAAACTATATGATTCTG
HHR_3_1_F	TAATACGACTCACTATAGGGACTATTTAATGGTGTCAACACTTCAAGACCAGGATTCAGTAGTCTCACACTAAATGCCTCTCTGTCTCGAGATGTGTTATCTCGACTGATGAGTCC
HHR_3_1_R	AGTTGCGGATACCGTTGAGACACAATGGAGAAATGGAGTCTCACATCGTTAGTTTGGAGAAGGAACTTTCTGTTTCGTCCTTTCGGACTCATCAGTCGAGATAACACA
HHR_3_2_F	TAATACGACTCACTATAGGGACTATTTAATGGTGTCAACACTTCAAGACCAGGATTCAGTAGTCTCACACGCCTATTTGGAAACCGTCCATGACGGCTAGTCATGCTGATGAGCCT
HHR_3_2_R	AGTTGCGGATACCGTTGAGACACAATGGAGAAATGGAGTCTCACATCGTTAGTTTGTACCGTGTTAAACCGTTTCGCCTTGCCAAGGCTCATCAGCATGACTAGCCGT
VS_1_F	TAATACGACTCACTATAGGGACTATTTAATGGTGTCAACACTTCAAGACCTGCGAAGGGCGTCGTCGCCCCGAGCGGTAGTAAGCAGGGAACTCACCTCCAATTTCAGTACTGAAATTGTCGTAGCAGTTGA
VS_1_R	AGTTGCGGATACCGTTGAGACACATTCTCGCAAGCGGGCTTGTGCTGTGCTGCAATACTGACTTACGCCAATACCGTCACTTAGCCTCTACCAATCACATAACAGTAGTCAACTGCTACGACAATTTCAGTA
HDV_1_F	TAATACGACTCACTATAGGGACTATTTAATGGTGTCAACACTTCAAGACCAGGATTCAGTAGTCTCACACTGCTCTCCTATGACACCTTTATTCTACCTTCACGTGGTGGTGTTGT
HDV_1_R	AGTTGCGGATACCGTTGAGACACAATGGAGAAATGGAGTCTCACATCGTTAGTTTTATTCTTTGGTTTCGATATCTATCTACTTACAACACCACCACGTGAAGGTAGA
HDV_2_F	TAATACGACTCACTATAGGGACTATTTAATGGTGTCAACACTTCAAGACCAGGATTCAGTAGTCTCACACGGCCGGCATGGTCCCAGCCTCCTCGCTGGCGCCGGCTGGGCAACAT
HDV_2_R	AGTTGCGGATACCGTTGAGACACAATGGAGAAATGGAGTCTCATGGGTCCCATTCGCCATTACCGAGGGGACGGTCCCCTCGGAATGTTGCCCAGCCGGCGCCAGCGA
Tw_P1_1_F	TAATACGACTCACTATAGGGACTATTTAATGGTGTCAACACTTCAAGACCAGGATTCAGTAGTCTCACACTGCCTAACACTGCCAATGCCGGTCCCAAGCCCGGATAAAAGTGGAG
Tw_P1_1_R	AGTTGCGGATACCGTTGAGACACAATGGAGAAATGGAGTCTCACATCGTTAGTTTGGAGATGACGAGTTTGAGATCCATGCCCCCTCCACTTTTATCCGGGCTTGGGA
Tw_P1_2_F	TAATACGACTCACTATAGGGACTATTTAATGGTGTCAACACTTCAAGACCAGGATTCAGTAGTCTCACACCCAATAACTCCGCCTGTAGCTCTTCTAGAGTTACTGCCGGTCCCAA
Tw_P1_2_R	AGTTGCGGATACCGTTGAGACACAATGGAGAAATGGAGTCTCACATCGTTAGTTTGGAGACCAACCCTCCTCCTTTACCCGGGCTTGGGACCGGCAGTAACTCTAGAA
Tw_P3_1_F	TAATACGACTCACTATAGGGCAATAAAGCGGTTACAAGCCCGCAAAAATAGCAGAGTAATGTCGCGATAGCGCGGCATTAATGCAGCTTTATTGGATGGACTAAGTGTCAGGACAC
Tw_P3_1_R	AGTTGCGGATACCGTTGAGACACAATGGAGAAATGGAGTCTCACATCGTTAGTTTGGAGATGACGAGTTTGAGATCCAAGGAGTGTGTCCTGACACTTAGTCCATCCA
Tw_P3_2_F	TAATACGACTCACTATAGGGTTAATTGCCGGTTGCCAGTCCGTTAAATTGTGAGCAGTCCGGCCATTGTGCCGGATTAAACAAACCAATTAAATGATGGACTAAGTGTCAGGACAC
Tw_P3_2_R	AGTTGCGGATACCGTTGAGACACAATGGAGAAATGGAGTCTCACATCGTTAGTTTGGAGATGACGAGTTTGAGATCCAAGGAGTGTGTCCTGACACTTAGTCCATCAT
Tw_P5_1_F	TAATACGACTCACTATAGGGACTATTTAATGGTGTCATCCAGAGTGACGGAACGACTCTTCCTCCGGTAATGCGGTGGCCCGGTCACAAGTCCGGATGGACTAAGTGTCAGGACAC
Tw_P5_1_R	AGTTGCGGATACCGTTGAGACACAATGGAGAAATGGAGTCTCACATCGTTAGTTTGGAGATGACGAGTTTGAGATCCAAGGAGTGTGTCCTGACACTTAGTCCATCCG
Tw_P5_2_F	TAATACGACTCACTATAGGGACTATTTAATGGTGTCAACACTTGCAGATGGGCCGGAGAAATCCGGTTAATGCCGATACCGTAAGGTATGCAGTCCAAACGCTGCTGTCAGGACAC
Tw_P5_2_R	AGTTGCGGATACCGTTGAGACACAATGGAGAAATGGAGTCTCACATCGTTAGTTTGGAGATGACGAGTTTGAGATCCAAGGAGTGTGTCCTGACAGCAGCGTTTGGAC
TS_1_F	TAATACGACTCACTATAGGGACCCGCAAGGCCGACGGCATCCGCCGCCGCTGGTGCAAGTCCAGCCGCCCCCGCCGGGGCGGGCGCTCATGGGTAAACGACTAAGTGTCAGGACAC
TS_1_R	AGTTGCGGATACCGTTGAGACACAATGGAGAAATGGAGTCTCACATCGTTAGTTTGGAGATGACGAGTTTGAGATCCAAGGAGTGTGTCCTGACACTTAGTCGTTTAC
TS_2_F	TAATACGACTCACTATAGGGGCAGGGCAAGGCCCAGTCCCGTGAAAGCCGGGACCGCCCCTTCGGGGGCGCGGCGCTCATGCCTGCTGAACAATGATGGACTAAGTGTCAGGACAC
TS_2_R	AGTTGCGGATACCGTTGAGACACAATGGAGAAATGGAGTCTCACATCGTTAGTTTGGAGATGACGAGTTTGAGATCCAAGGAGTGTGTCCTGACACTTAGTCCATCAT
Pis_1_F	TAATACGACTCACTATAGGGAGCCGTTCGGGCGGCTATAAACAGACCTCAGGCCCGAAGCGTGGCGGCACCAGCCGCCGGTGGTAAGCAACAATGATGGACTAAGTGTCAGGACAC
Pis_1_R	AGTTGCGGATACCGTTGAGACACAATGGAGAAATGGAGTCTCACATCGTTAGTTTGGAGATGACGAGTTTGAGATCCAAGGAGTGTGTCCTGACACTTAGTCCATCAT
Pis_2_F	TAATACGACTCACTATAGGGACTCGTCTGAGCGAGTATAAACAGGTCATTAAGCTCAGAGCGTTCACCGGGACCATTCGGTGAGGTTGGCCAATGATGGACTAAGTGTCAGGACAC
Pis_2_R	AGTTGCGGATACCGTTGAGACACAATGGAGAAATGGAGTCTCACATCGTTAGTTTGGAGATGACGAGTTTGAGATCCAAGGAGTGTGTCCTGACACTTAGTCCATCAT
Pis_3_F	TAATACGACTCACTATAGGGAATCGACTAGGCGATTTAAAATAGGTGTTAAGCCTAGTGCGGCAGGGACCACCCTGCATCACAATAGCAACAATGATGGACTAAGTGTCAGGACAC
Pis_3_R	AGTTGCGGATACCGTTGAGACACAATGGAGAAATGGAGTCTCACATCGTTAGTTTGGAGATGACGAGTTTGAGATCCAAGGAGTGTGTCCTGACACTTAGTCCATCAT
Pis_4_F	TAATACGACTCACTATAGGGACTCGACTAAGCGAGTATAAACAGGCATTAGGCTTAGAGCGTTCTCACGTTATCACCAGATGATGTGAGAGGTTGCAGGACTAAGTGTCAGGACAC
Pis_4_R	AGTTGCGGATACCGTTGAGACACAATGGAGAAATGGAGTCTCACATCGTTAGTTTGGAGATGACGAGTTTGAGATCCAAGGAGTGTGTCCTGACACTTAGTCCTGCAA
Hatch_1_F	TAATACGACTCACTATAGGGACTATTTAATGGTGTCAACACTTCAAGACCAGGATTCAGTAGTCTCACACCATTCCTCAGAAAATGACAAACCTGTGGGGCGTAAGTAGATATGTA
Hatch_1_R	AGTTGCGGATACCGTTGAGACACAATGGAGAAATGGAGTCTCACATACCTGATTTTAACGTCTGCACGATCATAGATATGTTGGTACATATCTACTTACGCCCCACAG
Hatch_2_F	TAATACGACTCACTATAGGGACTATTTAATGGTGTCAACACTTCAAGACCAGGATTCAGTAGTCTCACACAATCGTTCTTACTGTGAGAATCAGTGACAAACATGTGGGGCTTATA
Hatch_2_R	AGTTGCGGATACCGTTGAGACACAATGGAGAACATGGTTTTAACGTCTGCACTAATACTAATCTCCTCTGGTAAAATGATTAGATATAAGCCCCACATGTTTGTCACT
Human_CPEB3_F	TAATACGACTCACTATAGGGATATGCGATCGCGCTAGCCCAAATTGACACAGCT
Human_CPEB3_R	AGTTGCGGATACCGTTGAGACACATTCAACCCACAAACAGCATCTTCTCCTGTCT
Human_hovlinc_F	TAATACGACTCACTATAGGGATATGCGATCGCAGGGAGAGCCACCCAAGGTGCTT
Human_hovlinc_R	AGTTGCGGATACCGTTGAGACACATTCAACCACACTCATGGAATCTTGACGTGGAT
Human_HH9_F	TAATACGACTCACTATAGGGATATGCGATCGCTGAATGAGAGGCTTTATAAATGG
Human_HH9_R	AGTTGCGGATACCGTTGAGACACATTCAACCGGTTAGCAATGAAGATTCTGAAGT
Human_HH10_F	TAATACGACTCACTATAGGGATATGCGATCGCGTAATGGTTGACTTTAAGGCAAGTA
Human_HH10_R	AGTTGCGGATACCGTTGAGACACATTCAACCGAAAGCTGAGATGGGAGGATCACT
Mouse_CPEB3_F	TAATACGACTCACTATAGGGATATGCGATCGCACTATCTGTAAGGTTCTGGGAGAAC
Mouse_CPEB3_R	AGTTGCGGATACCGTTGAGACACATTCAACCCAGCTACAAGTAGCATCTTCTCGT
Mouse_HH9_F	TAATACGACTCACTATAGGGATATGCGATCGCAGCAGAGTGTGATGGGAAACTTAAG
Mouse_HH9_R	AGTTGCGGATACCGTTGAGACACATTCAACCTGGGCTAGGGAAGTGGCTTCGT
Mouse_CLEC2d_F	TAATACGACTCACTATAGGGATATGCGATCGCTCGGATGTGGATCTGTAGCAAGCT
Mouse_CLEC2d_R	AGTTGCGGATACCGTTGAGACACATTCAACCAGGATGAAGAGTTCAAGAGAGGCT
Mouse_CLEC2e_F	TAATACGACTCACTATAGGGATATGCGATCGCGTAACAAGCCCAACAACTACACCT
Mouse_CLEC2e_R	AGTTGCGGATACCGTTGAGACACATTCAACCGTAAGAAGAAAGTTAACAGAGAAATTGT
T7_F	TAATACGACTCACTATA
HHR_1_1_2nd_R	TACGTGCATTCCAAGTGTACTCCTTCTTAAGATGGACATGCCTGTTCTTAATCGAACTCCGCGAAAAGGCCAGCTGATGATCATACCAATGCCAAAATGGAGAAATGGAGTCTCACATC
VS_1_2nd_R	TACGTGCATTCCAAGTGTACTCCTTCTTAAGATGGACATGCCTGTTCTTAATCGAACTCCGCGAAAAGGCCAGCTGATGATCATACCAATGCCAAATTCTCGCAAGCGGGCTTGTGCTGT
HDV_2_2nd_R	TACGTGCATTCCAAGTGTACTCCTTCTTAAGATGGACATGCCTGTTCTTAATCGAACTCCGCGAAAAGGCCAGCTGATGATCATACCAATGCCAAAATGGAGAAATGGAGTCTCATGGG
Hatch_2_2nd_R	TACGTGCATTCCAAGTGTACTCCTTCTTAAGATGGACATGCCTGTTCTTAATCGAACTCCGCGAAAAGGCCAGCTGATGATCATACCAATGCCAAAATGGAGAACATGGTTTTAACGTCT
HHR_1_1_3rd_R	AGTTGCGGATACCGTTGAGACACATTCAACCCAACGTTGCGATAGGCAGCCATACAGGCTGCTGGCCGCCGGCCATCAGCACTTTTGATAGAGCATACGTGCATTCCAAGTGTACTCC
